# Supplementary material for: Bis{μ-2,5-bis­[4-(2-pyridylmethyl­amino)phen­yl]-1,3,4-oxadiazole}bis­[dichlorido­mercury(II)]
Source: Acta Crystallogr Sect E Struct Rep Online. 2008 Mar 14;64(Pt 4):m555. doi: 10.1107/S1600536808006788 (PMC2961020; doi:10.1107/S1600536808006788)
Supplement: Supplementary file 1 [file e-64-0m555-sup1.cif]

##############################################################################
###                                                                        ###
###        Electronic paper (Acta Crystallographica Section E)             ###
###                                                                        ###
##############################################################################
#                                                                            #
# This CIF contains the data in a paper accepted for publication in Acta     #
# Crystallographica Section E. It conforms to the requirements of Notes      #
# for Authors for Section E, and has been peer reviewed under the auspices   #
# of the IUCr Commission on Journals.                                        #
#                                                                            #
# Full details of the Crystallographic Information File format               #
# are given in the paper "The Crystallographic Information File (CIF):       #
# a New Standard Archive File for Crystallography" by S. R. Hall, F. H.      #
# Allen and I. D. Brown [Acta Cryst. (1991), A47, 655-685].                  #
#                                                                            #
# The current version of the core CIF dictionary is obtainable from          #
# ftp://ftp.iucr.org/pub/cif_core.dic. The current version number is 2.4.    #
#                                                                            #
# Software is freely available for graphical display of the structure(s) in  #
# this CIF.  For information consult the CIF home page http://www.iucr.org/  #
# cif/home.html                                                              #
#                                                                            #
# This file may be used for bona fide research purposes within the           #
# scientific community so long as proper attribution is given to the journal # 
# article from which it was obtained.                                        #
#                                                                            #
##############################################################################
                                             
data_global
_audit_creation_method     'from SHELXL97 CIF and IUCr SHELXL97-template'
_journal_date_recd_electronic     2008-03-08
_journal_date_accepted     2008-03-11
_journal_name_full     'Acta Crystallographica, Section E'
_journal_year     2008
_journal_volume     64
_journal_issue      4
_journal_page_first     m555
_journal_page_last     m555
_journal_paper_category     QM
_journal_coeditor_code     XU2406
_publ_contact_author_name     'Yu-Bin Dong'
_publ_contact_author_address
;
College of Chemistry, Chemical
Engineering and Materials Science,
Shandong Normal University
Jinan 250014
People's Republic of China
;
_publ_contact_author_email     yubindong@sdnu.edu.cn
_publ_contact_author_fax     '086-0531-86180538'
_publ_contact_author_phone     '086-0531-86180538'
_publ_section_title
;\
Bis{\m-2,5-bis[4-(2-pyridylmethylamino)phenyl]-1,3,4-oxadiazole}\
bis[dichloridomercury(II)]
;
loop_
    _publ_author_name
    _publ_author_address
    'Li-Li Liu'
;
College of Chemistry, Chemical
Engineering and Materials Science,
Shandong Normal University
Jinan 250014
People's Republic of China
;
    'Gui-Ge Hou'
;
College of Chemistry, Chemical
Engineering and Materials Science,
Shandong Normal University
Jinan 250014
People's Republic of China
;
    'Jian-Ping Ma'
;
College of Chemistry, Chemical
Engineering and Materials Science,
Shandong Normal University
Jinan 250014
People's Republic of China
;
    'Ru-Qi Huang'
;
College of Chemistry, Chemical
Engineering and Materials Science,
Shandong Normal University
Jinan 250014
People's Republic of China
;
    'Yu-Bin Dong'
;
College of Chemistry, Chemical
Engineering and Materials Science,
Shandong Normal University
Jinan 250014
People's Republic of China
;
data_I
_chemical_name_systematic
;
Bis{\m-2,5-bis[4-(2-pyridylmethylamino)phenyl]-1,3,4-
oxadiazole}bis[dichloridomercury(II)]
;
_chemical_name_common     ?
_chemical_formula_moiety     'C52 H44 Cl4 Hg2 N12 O2'
_chemical_formula_sum     'C52 H44 Cl4 Hg2 N12 O2'
_chemical_formula_structural     ?
_chemical_formula_analytical     ?
_chemical_formula_iupac     '[Hg2 Cl4 (C26 H22 N6 O)2]'
_chemical_formula_weight     1411.98
_chemical_melting_point     ?
_symmetry_cell_setting     Triclinic
_symmetry_space_group_name_H-M     'P -1'
_symmetry_space_group_name_Hall     '-P 1'
loop_
    _symmetry_equiv_pos_as_xyz
    'x, y, z'
    '-x, -y, -z'
_cell_length_a     8.5426(19)
_cell_length_b     9.945(2)
_cell_length_c     16.533(4)
_cell_angle_alpha     83.773(3)
_cell_angle_beta     80.001(3)
_cell_angle_gamma     67.671(2)
_cell_volume     1278.2(5)
_cell_formula_units_Z     1
_cell_measurement_reflns_used     2786
_cell_measurement_theta_min     2.494
_cell_measurement_theta_max     25.581
_cell_measurement_temperature     298(2)
_exptl_crystal_description     block
_exptl_crystal_colour     yellow
_exptl_crystal_size_max     0.40
_exptl_crystal_size_mid     0.40
_exptl_crystal_size_min     0.30
_exptl_crystal_density_diffrn     1.834
_exptl_crystal_density_meas     ?
_exptl_crystal_density_method     'not measured'
_exptl_crystal_F_000     684
_exptl_absorpt_coefficient_mu     6.262
_exptl_absorpt_correction_type     multi-scan
_exptl_absorpt_process_details     '(SADABS; Sheldrick, 2002)'
_exptl_absorpt_correction_T_min     0.113
_exptl_absorpt_correction_T_max     0.153
_exptl_special_details
;
?
;
_diffrn_ambient_temperature     298(2)
_diffrn_radiation_type     MoK\a
_diffrn_radiation_wavelength     0.71073
_diffrn_radiation_source     'fine-focus sealed tube'
_diffrn_radiation_monochromator     graphite
_diffrn_measurement_device_type     'Bruker SMART APEX CCD'
_diffrn_measurement_method     '\f and \w'
_diffrn_detector_area_resol_mean     ?
_diffrn_reflns_number     6681
_diffrn_reflns_av_R_equivalents     0.0226
_diffrn_reflns_av_sigmaI/netI     0.0508
_diffrn_reflns_theta_min     1.25
_diffrn_reflns_theta_max     25.50
_diffrn_reflns_theta_full     25.50
_diffrn_measured_fraction_theta_max     0.978
_diffrn_measured_fraction_theta_full     0.978
_diffrn_reflns_limit_h_min     -10
_diffrn_reflns_limit_h_max     10
_diffrn_reflns_limit_k_min     -12
_diffrn_reflns_limit_k_max     11
_diffrn_reflns_limit_l_min     -20
_diffrn_reflns_limit_l_max     12
_diffrn_reflns_reduction_process     ?
_diffrn_standards_number     0
_diffrn_standards_interval_count     ?
_diffrn_standards_interval_time     ?
_diffrn_standards_decay_%     ?
_refine_special_details
;
Refinement of F^2^ against ALL reflections.  The weighted R-factor wR and
 goodness of fit S are based on F^2^, conventional R-factors R are based
 on F, with F set to zero for negative F^2^. The threshold expression of
 F^2^ > 2sigma(F^2^) is used only for calculating R-factors(gt) etc. and is
 not relevant to the choice of reflections for refinement.  R-factors based
 on F^2^ are statistically about twice as large as those based on F, and R-
 factors based on ALL data will be even larger.
;
_reflns_number_total     4652
_reflns_number_gt     3878
_reflns_threshold_expression     I>2\s(I)
_refine_ls_structure_factor_coef     Fsqd
_refine_ls_matrix_type     full
_refine_ls_R_factor_all     0.0553
_refine_ls_R_factor_gt     0.0440
_refine_ls_wR_factor_all     ?
_refine_ls_wR_factor_gt     0.1069
_refine_ls_wR_factor_ref     0.1177
_refine_ls_goodness_of_fit_all     ?
_refine_ls_goodness_of_fit_ref     1.039
_refine_ls_restrained_S_all     1.039
_refine_ls_restrained_S_obs     ?
_refine_ls_number_reflns     4652
_refine_ls_number_parameters     325
_refine_ls_number_restraints     0
_refine_ls_number_constraints     ?
_refine_ls_hydrogen_treatment     constr
_refine_ls_weighting_scheme     calc
_refine_ls_weighting_details
         'calc w=1/[\s^2^(Fo^2^)+(0.0677P)^2^+1.1058P] where P=(Fo^2^+2Fc^2^)/3'
_atom_sites_solution_hydrogens     geom
_atom_sites_solution_primary     direct
_atom_sites_solution_secondary     difmap
_refine_ls_shift/su_max     0.001
_refine_ls_shift/su_mean     0.000
_refine_diff_density_max     2.204
_refine_diff_density_min     -0.842
_refine_ls_extinction_method     none
_refine_ls_extinction_coef     ?
_refine_ls_abs_structure_details     ?
_refine_ls_abs_structure_Flack     ?
_refine_ls_abs_structure_Rogers     ?
loop_
    _atom_type_symbol
    _atom_type_description
    _atom_type_scat_dispersion_real
    _atom_type_scat_dispersion_imag
    _atom_type_scat_source
    'C' 'C' 0.0033 0.0016
                         'International Tables Vol C Tables 4.2.6.8 and 6.1.1.4'
    'H' 'H' 0.0000 0.0000
                         'International Tables Vol C Tables 4.2.6.8 and 6.1.1.4'
    'N' 'N' 0.0061 0.0033
                         'International Tables Vol C Tables 4.2.6.8 and 6.1.1.4'
    'O' 'O' 0.0106 0.0060
                         'International Tables Vol C Tables 4.2.6.8 and 6.1.1.4'
    'Cl' 'Cl' 0.1484 0.1585
                         'International Tables Vol C Tables 4.2.6.8 and 6.1.1.4'
    'Hg' 'Hg' -2.3894 9.2266
                         'International Tables Vol C Tables 4.2.6.8 and 6.1.1.4'
_computing_data_collection     'SMART (Bruker, 2000)'
_computing_cell_refinement     'SAINT (Bruker, 2000)'
_computing_data_reduction     'SAINT (Bruker, 2000)'
_computing_structure_solution     'SHELXTL (Sheldrick, 2008)'
_computing_structure_refinement     'SHELXTL (Sheldrick, 2008)'
_computing_molecular_graphics     'SHELXTL (Sheldrick, 2008)'
_computing_publication_material     'SHELXTL (Sheldrick, 2008)'
loop_
    _atom_site_type_symbol
    _atom_site_label
    _atom_site_fract_x
    _atom_site_fract_y
    _atom_site_fract_z
    _atom_site_U_iso_or_equiv
    _atom_site_adp_type
    _atom_site_calc_flag
    _atom_site_refinement_flags
    _atom_site_occupancy
    _atom_site_disorder_assembly
    _atom_site_disorder_group
    N N6 0.7661(9) -0.1644(7) -0.4018(4) 0.0529(16) Uani d . 1 . .
    C C5 0.6054(9) -0.1027(8) -0.3635(4) 0.0418(16) Uani d . 1 . .
    C C6 0.5468(11) -0.2001(8) -0.2981(4) 0.0516(19) Uani d . 1 . .
    H H6A 0.5341 -0.2764 -0.3251 0.062 Uiso calc R 1 . .
    H H6B 0.6356 -0.2462 -0.2636 0.062 Uiso calc R 1 . .
    N N5 0.3889(8) -0.1271(7) -0.2465(4) 0.0495(15) Uani d . 1 . .
    H H5 0.2971 -0.1354 -0.2559 0.059 Uiso calc R 1 . .
    C C7 0.3785(9) -0.0447(7) -0.1829(4) 0.0399(15) Uani d . 1 . .
    Hg Hg1 0.95952(4) 0.33183(3) 0.324081(19) 0.05155(14) Uani d . 1 . .
    Cl Cl1 1.0242(3) 0.1191(2) 0.25208(17) 0.0723(6) Uani d . 1 . .
    Cl Cl2 0.6820(3) 0.4107(3) 0.41247(15) 0.0854(8) Uani d . 1 . .
    O O1 0.4543(5) 0.2726(5) 0.0143(3) 0.0354(10) Uani d . 1 . .
    N N3 0.8599(7) 0.5232(6) 0.2061(3) 0.0371(12) Uani d . 1 . .
    H H3 0.9511 0.5157 0.1666 0.045 Uiso calc R 1 . .
    C C19 0.7868(8) 0.4113(8) 0.1043(4) 0.0413(16) Uani d . 1 . .
    H H19 0.9008 0.3795 0.0803 0.050 Uiso calc R 1 . .
    C C13 0.3210(8) 0.2390(7) 0.0028(4) 0.0380(15) Uani d . 1 . .
    C C14 0.3883(8) 0.3660(7) 0.0762(4) 0.0356(14) Uani d . 1 . .
    C C18 0.7341(8) 0.4991(7) 0.1714(4) 0.0363(14) Uani d . 1 . .
    C C9 0.4933(9) 0.0866(8) -0.1119(4) 0.0419(16) Uani d . 1 . .
    H H9 0.5837 0.1135 -0.1062 0.050 Uiso calc R 1 . .
    C C11 0.2122(8) 0.0950(8) -0.0669(4) 0.0421(16) Uani d . 1 . .
    H H11 0.1104 0.1278 -0.0308 0.051 Uiso calc R 1 . .
    C C10 0.3426(8) 0.1393(8) -0.0594(4) 0.0368(14) Uani d . 1 . .
    N N2 0.2294(7) 0.3897(7) 0.1005(4) 0.0472(15) Uani d . 1 . .
    C C15 0.5034(8) 0.4177(7) 0.1072(4) 0.0347(14) Uani d . 1 . .
    C C16 0.4485(8) 0.5123(8) 0.1708(4) 0.0412(16) Uani d . 1 . .
    H H16 0.3331 0.5495 0.1924 0.049 Uiso calc R 1 . .
    C C12 0.2300(9) 0.0027(8) -0.1270(4) 0.0436(16) Uani d . 1 . .
    H H12 0.1413 -0.0282 -0.1301 0.052 Uiso calc R 1 . .
    C C21 0.8165(10) 0.6524(7) 0.2504(5) 0.0481(18) Uani d . 1 . .
    H H21A 0.7151 0.6637 0.2903 0.058 Uiso calc R 1 . .
    H H21B 0.7898 0.7365 0.2123 0.058 Uiso calc R 1 . .
    N N1 0.1858(7) 0.3049(8) 0.0520(4) 0.0508(16) Uani d . 1 . .
    C C23 1.0048(10) 0.7665(8) 0.2940(5) 0.0516(19) Uani d . 1 . .
    H H23 0.9519 0.8514 0.2637 0.062 Uiso calc R 1 . .
    C C20 0.6746(8) 0.3714(8) 0.0733(4) 0.0404(15) Uani d . 1 . .
    H H20 0.7131 0.3121 0.0286 0.048 Uiso calc R 1 . .
    C C4 0.5020(11) 0.0367(9) -0.3836(5) 0.0547(19) Uani d . 1 . .
    H H4 0.3909 0.0769 -0.3564 0.066 Uiso calc R 1 . .
    N N4 1.0367(7) 0.5233(6) 0.3357(3) 0.0420(13) Uani d . 1 . .
    C C22 0.9585(9) 0.6475(7) 0.2942(4) 0.0401(15) Uani d . 1 . .
    C C25 1.2047(10) 0.6336(9) 0.3837(5) 0.055(2) Uani d . 1 . .
    H H25 1.2881 0.6265 0.4151 0.066 Uiso calc R 1 . .
    C C17 0.5620(9) 0.5517(8) 0.2022(4) 0.0432(16) Uani d . 1 . .
    H H17 0.5226 0.6150 0.2451 0.052 Uiso calc R 1 . .
    C C3 0.5663(14) 0.1169(10) -0.4453(6) 0.067(2) Uani d . 1 . .
    H H3A 0.5009 0.2133 -0.4581 0.080 Uiso calc R 1 . .
    C C8 0.5139(8) -0.0050(8) -0.1727(4) 0.0415(16) Uani d . 1 . .
    H H8 0.6178 -0.0405 -0.2071 0.050 Uiso calc R 1 . .
    C C1 0.8213(13) -0.0863(11) -0.4622(6) 0.069(2) Uani d . 1 . .
    H H1 0.9318 -0.1286 -0.4897 0.083 Uiso calc R 1 . .
    C C24 1.1299(11) 0.7583(9) 0.3391(5) 0.058(2) Uani d . 1 . .
    H H24 1.1628 0.8373 0.3391 0.069 Uiso calc R 1 . .
    C C26 1.1544(9) 0.5180(8) 0.3812(4) 0.0481(17) Uani d . 1 . .
    H H26 1.2039 0.4332 0.4124 0.058 Uiso calc R 1 . .
    C C2 0.7255(14) 0.0522(11) -0.4864(6) 0.070(3) Uani d . 1 . .
    H H2 0.7688 0.1012 -0.5302 0.084 Uiso calc R 1 . .
loop_
    _atom_site_aniso_label
    _atom_site_aniso_U_11
    _atom_site_aniso_U_22
    _atom_site_aniso_U_33
    _atom_site_aniso_U_12
    _atom_site_aniso_U_13
    _atom_site_aniso_U_23
    N6 0.064(4) 0.042(4) 0.052(4) -0.020(3) -0.011(3) 0.011(3)
    C5 0.052(4) 0.034(4) 0.043(4) -0.017(3) -0.012(3) -0.006(3)
    C6 0.071(5) 0.036(4) 0.045(4) -0.019(4) -0.001(4) -0.003(3)
    N5 0.053(4) 0.051(4) 0.048(4) -0.023(3) -0.006(3) -0.012(3)
    C7 0.047(4) 0.024(3) 0.048(4) -0.013(3) -0.011(3) 0.004(3)
    Hg1 0.0623(2) 0.03300(18) 0.0642(2) -0.02039(14) -0.02216(14) 0.00926(13)
    Cl1 0.0659(13) 0.0379(11) 0.122(2) -0.0203(10) -0.0315(12) -0.0090(11)
    Cl2 0.0705(14) 0.104(2) 0.0654(15) -0.0260(14) -0.0016(11) 0.0254(13)
    O1 0.030(2) 0.039(3) 0.039(3) -0.0149(19) -0.0056(18) -0.0019(19)
    N3 0.040(3) 0.035(3) 0.038(3) -0.016(2) -0.007(2) -0.001(2)
    C19 0.030(3) 0.046(4) 0.042(4) -0.009(3) 0.000(3) -0.005(3)
    C13 0.036(3) 0.039(4) 0.041(4) -0.015(3) -0.011(3) 0.004(3)
    C14 0.034(3) 0.036(4) 0.034(4) -0.010(3) -0.002(3) 0.000(3)
    C18 0.041(4) 0.034(4) 0.036(4) -0.016(3) -0.008(3) 0.004(3)
    C9 0.037(4) 0.041(4) 0.049(4) -0.016(3) -0.012(3) 0.005(3)
    C11 0.034(3) 0.048(4) 0.043(4) -0.014(3) -0.005(3) -0.001(3)
    C10 0.035(3) 0.042(4) 0.036(4) -0.017(3) -0.012(3) 0.004(3)
    N2 0.040(3) 0.055(4) 0.050(4) -0.020(3) 0.002(3) -0.019(3)
    C15 0.031(3) 0.037(4) 0.035(3) -0.012(3) -0.007(3) 0.006(3)
    C16 0.035(3) 0.045(4) 0.039(4) -0.011(3) -0.004(3) -0.004(3)
    C12 0.039(4) 0.046(4) 0.050(4) -0.021(3) -0.008(3) -0.002(3)
    C21 0.057(4) 0.027(4) 0.065(5) -0.013(3) -0.031(4) 0.005(3)
    N1 0.035(3) 0.070(5) 0.055(4) -0.026(3) 0.000(3) -0.022(3)
    C23 0.065(5) 0.029(4) 0.065(5) -0.014(3) -0.027(4) -0.001(3)
    C20 0.042(4) 0.039(4) 0.041(4) -0.015(3) -0.007(3) -0.005(3)
    C4 0.071(5) 0.045(5) 0.053(5) -0.022(4) -0.021(4) -0.001(4)
    N4 0.045(3) 0.039(3) 0.044(3) -0.013(3) -0.017(3) 0.000(3)
    C22 0.049(4) 0.029(3) 0.040(4) -0.011(3) -0.011(3) -0.001(3)
    C25 0.057(5) 0.055(5) 0.059(5) -0.017(4) -0.027(4) -0.011(4)
    C17 0.045(4) 0.041(4) 0.042(4) -0.014(3) -0.003(3) -0.009(3)
    C3 0.094(7) 0.042(5) 0.071(6) -0.025(5) -0.040(5) 0.017(4)
    C8 0.035(3) 0.044(4) 0.043(4) -0.010(3) -0.011(3) 0.001(3)
    C1 0.072(6) 0.076(7) 0.062(6) -0.034(5) -0.014(4) 0.014(5)
    C24 0.068(5) 0.042(5) 0.072(5) -0.023(4) -0.025(4) -0.009(4)
    C26 0.055(4) 0.034(4) 0.050(4) -0.006(3) -0.019(3) 0.000(3)
    C2 0.096(7) 0.077(7) 0.060(5) -0.057(6) -0.032(5) 0.028(5)
_geom_special_details
;
 All esds (except the esd in the dihedral angle between two l.s. planes)
 are estimated using the full covariance matrix.  The cell esds are taken
 into account individually in the estimation of esds in distances, angles
 and torsion angles; correlations between esds in cell parameters are only
 used when they are defined by crystal symmetry.  An approximate (isotropic)
 treatment of cell esds is used for estimating esds involving l.s. planes.
;
loop_
    _geom_bond_atom_site_label_1
    _geom_bond_atom_site_label_2
    _geom_bond_site_symmetry_2
    _geom_bond_distance
    _geom_bond_publ_flag
    N6 C1 . 1.330(11) n
    N6 C5 . 1.343(10) n
    C5 C4 . 1.372(11) n
    C5 C6 . 1.520(10) n
    C6 N5 . 1.437(10) n
    C6 H6A . 0.9700 n
    C6 H6B . 0.9700 n
    N5 C7 . 1.373(9) n
    N5 H5 . 0.8600 n
    C7 C12 . 1.385(10) n
    C7 C8 . 1.397(9) n
    Hg1 Cl1 . 2.373(2) y
    Hg1 Cl2 . 2.451(2) y
    Hg1 N3 . 2.587(6) y
    Hg1 N4 . 2.275(6) y
    Hg1 N6 2_755 2.745(7) y
    O1 C13 . 1.350(7) n
    O1 C14 . 1.355(7) n
    N3 C18 . 1.408(8) n
    N3 C21 . 1.440(9) n
    N3 H3 . 0.9100 n
    C19 C20 . 1.358(9) n
    C19 C18 . 1.390(9) n
    C19 H19 . 0.9300 n
    C13 N1 . 1.280(9) n
    C13 C10 . 1.446(9) n
    C14 N2 . 1.284(8) n
    C14 C15 . 1.452(9) n
    C18 C17 . 1.381(10) n
    C9 C10 . 1.373(10) n
    C9 C8 . 1.374(10) n
    C9 H9 . 0.9300 n
    C11 C10 . 1.373(9) n
    C11 C12 . 1.375(10) n
    C11 H11 . 0.9300 n
    N2 N1 . 1.407(8) n
    C15 C16 . 1.385(9) n
    C15 C20 . 1.388(9) n
    C16 C17 . 1.368(10) n
    C16 H16 . 0.9300 n
    C12 H12 . 0.9300 n
    C21 C22 . 1.500(10) n
    C21 H21A . 0.9700 n
    C21 H21B . 0.9700 n
    C23 C24 . 1.379(11) n
    C23 C22 . 1.383(10) n
    C23 H23 . 0.9300 n
    C20 H20 . 0.9300 n
    C4 C3 . 1.394(12) n
    C4 H4 . 0.9300 n
    N4 C22 . 1.338(9) n
    N4 C26 . 1.340(9) n
    C25 C24 . 1.361(12) n
    C25 C26 . 1.378(11) n
    C25 H25 . 0.9300 n
    C17 H17 . 0.9300 n
    C3 C2 . 1.354(14) n
    C3 H3A . 0.9300 n
    C8 H8 . 0.9300 n
    C1 C2 . 1.365(14) n
    C1 H1 . 0.9300 n
    C24 H24 . 0.9300 n
    C26 H26 . 0.9300 n
    C2 H2 . 0.9300 n
loop_
    _geom_angle_atom_site_label_1
    _geom_angle_atom_site_label_2
    _geom_angle_atom_site_label_3
    _geom_angle_site_symmetry_1
    _geom_angle_site_symmetry_3
    _geom_angle
    _geom_angle_publ_flag
    C1 N6 C5 . . 117.3(7) n
    N6 C5 C4 . . 122.1(7) n
    N6 C5 C6 . . 114.8(6) n
    C4 C5 C6 . . 123.0(7) n
    N5 C6 C5 . . 114.9(6) n
    N5 C6 H6A . . 108.5 n
    C5 C6 H6A . . 108.5 n
    N5 C6 H6B . . 108.5 n
    C5 C6 H6B . . 108.5 n
    H6A C6 H6B . . 107.5 n
    C7 N5 C6 . . 122.8(6) n
    C7 N5 H5 . . 118.6 n
    C6 N5 H5 . . 118.6 n
    N5 C7 C12 . . 120.0(6) n
    N5 C7 C8 . . 121.8(6) n
    C12 C7 C8 . . 118.1(6) n
    N4 Hg1 Cl1 . . 145.19(16) y
    N4 Hg1 Cl2 . . 99.31(16) y
    Cl1 Hg1 Cl2 . . 114.87(10) y
    N4 Hg1 N3 . . 70.81(18) y
    Cl1 Hg1 N3 . . 98.44(13) y
    Cl2 Hg1 N3 . . 95.30(13) y
    N4 Hg1 N6 . 2_755 86.73(19) y
    Cl1 Hg1 N6 . 2_755 84.60(15) y
    Cl2 Hg1 N6 . 2_755 115.31(15) y
    N3 Hg1 N6 . 2_755 144.82(18) y
    C13 O1 C14 . . 103.7(5) n
    C18 N3 C21 . . 120.2(5) n
    C18 N3 Hg1 . . 110.2(4) n
    C21 N3 Hg1 . . 98.4(4) n
    C18 N3 H3 . . 109.1 n
    C21 N3 H3 . . 109.1 n
    Hg1 N3 H3 . . 109.1 n
    C20 C19 C18 . . 121.1(6) n
    C20 C19 H19 . . 119.5 n
    C18 C19 H19 . . 119.5 n
    N1 C13 O1 . . 111.7(6) n
    N1 C13 C10 . . 128.3(6) n
    O1 C13 C10 . . 120.0(6) n
    N2 C14 O1 . . 112.0(6) n
    N2 C14 C15 . . 130.1(6) n
    O1 C14 C15 . . 117.8(5) n
    C17 C18 C19 . . 117.8(6) n
    C17 C18 N3 . . 124.0(6) n
    C19 C18 N3 . . 118.1(6) n
    C10 C9 C8 . . 121.6(6) n
    C10 C9 H9 . . 119.2 n
    C8 C9 H9 . . 119.2 n
    C10 C11 C12 . . 120.9(6) n
    C10 C11 H11 . . 119.5 n
    C12 C11 H11 . . 119.5 n
    C11 C10 C9 . . 118.5(6) n
    C11 C10 C13 . . 120.4(6) n
    C9 C10 C13 . . 121.0(6) n
    C14 N2 N1 . . 105.8(5) n
    C16 C15 C20 . . 117.9(6) n
    C16 C15 C14 . . 122.2(6) n
    C20 C15 C14 . . 119.9(6) n
    C17 C16 C15 . . 120.8(6) n
    C17 C16 H16 . . 119.6 n
    C15 C16 H16 . . 119.6 n
    C11 C12 C7 . . 120.7(6) n
    C11 C12 H12 . . 119.6 n
    C7 C12 H12 . . 119.6 n
    N3 C21 C22 . . 112.4(6) n
    N3 C21 H21A . . 109.1 n
    C22 C21 H21A . . 109.1 n
    N3 C21 H21B . . 109.1 n
    C22 C21 H21B . . 109.1 n
    H21A C21 H21B . . 107.9 n
    C13 N1 N2 . . 106.8(5) n
    C24 C23 C22 . . 119.5(7) n
    C24 C23 H23 . . 120.3 n
    C22 C23 H23 . . 120.3 n
    C19 C20 C15 . . 121.1(6) n
    C19 C20 H20 . . 119.5 n
    C15 C20 H20 . . 119.5 n
    C5 C4 C3 . . 118.9(8) n
    C5 C4 H4 . . 120.6 n
    C3 C4 H4 . . 120.6 n
    C22 N4 C26 . . 119.0(6) n
    C22 N4 Hg1 . . 117.2(4) n
    C26 N4 Hg1 . . 123.8(5) n
    N4 C22 C23 . . 120.9(7) n
    N4 C22 C21 . . 117.1(6) n
    C23 C22 C21 . . 122.0(6) n
    C24 C25 C26 . . 118.6(7) n
    C24 C25 H25 . . 120.7 n
    C26 C25 H25 . . 120.7 n
    C16 C17 C18 . . 121.2(6) n
    C16 C17 H17 . . 119.4 n
    C18 C17 H17 . . 119.4 n
    C2 C3 C4 . . 118.9(8) n
    C2 C3 H3A . . 120.6 n
    C4 C3 H3A . . 120.6 n
    C9 C8 C7 . . 119.8(6) n
    C9 C8 H8 . . 120.1 n
    C7 C8 H8 . . 120.1 n
    N6 C1 C2 . . 124.0(9) n
    N6 C1 H1 . . 118.0 n
    C2 C1 H1 . . 118.0 n
    C25 C24 C23 . . 119.4(7) n
    C25 C24 H24 . . 120.3 n
    C23 C24 H24 . . 120.3 n
    N4 C26 C25 . . 122.4(7) n
    N4 C26 H26 . . 118.8 n
    C25 C26 H26 . . 118.8 n
    C3 C2 C1 . . 118.7(9) n
    C3 C2 H2 . . 120.6 n
    C1 C2 H2 . . 120.6 n
loop_
    _geom_torsion_atom_site_label_1
    _geom_torsion_atom_site_label_2
    _geom_torsion_atom_site_label_3
    _geom_torsion_atom_site_label_4
    _geom_torsion_site_symmetry_1
    _geom_torsion_site_symmetry_2
    _geom_torsion_site_symmetry_3
    _geom_torsion_site_symmetry_4
    _geom_torsion
    _geom_torsion_publ_flag
    C1 N6 C5 C4 . . . . -1.7(11) ?
    C1 N6 C5 C6 . . . . 177.0(7) ?
    N6 C5 C6 N5 . . . . 168.7(6) ?
    C4 C5 C6 N5 . . . . -12.7(11) ?
    C5 C6 N5 C7 . . . . -77.9(9) ?
    C6 N5 C7 C12 . . . . -169.2(7) ?
    C6 N5 C7 C8 . . . . 11.5(11) ?
    N4 Hg1 N3 C18 . . . . -162.2(4) ?
    Cl1 Hg1 N3 C18 . . . . 52.0(4) ?
    Cl2 Hg1 N3 C18 . . . . -64.2(4) ?
    N6 Hg1 N3 C18 2_755 . . . 144.6(4) ?
    N4 Hg1 N3 C21 . . . . -35.6(4) ?
    Cl1 Hg1 N3 C21 . . . . 178.6(4) ?
    Cl2 Hg1 N3 C21 . . . . 62.4(4) ?
    N6 Hg1 N3 C21 2_755 . . . -88.8(5) ?
    C14 O1 C13 N1 . . . . 0.3(8) ?
    C14 O1 C13 C10 . . . . -179.8(6) ?
    C13 O1 C14 N2 . . . . -0.6(7) ?
    C13 O1 C14 C15 . . . . 176.6(6) ?
    C20 C19 C18 C17 . . . . -3.9(11) ?
    C20 C19 C18 N3 . . . . 173.1(6) ?
    C21 N3 C18 C17 . . . . -28.4(10) ?
    Hg1 N3 C18 C17 . . . . 84.8(7) ?
    C21 N3 C18 C19 . . . . 154.7(7) ?
    Hg1 N3 C18 C19 . . . . -92.1(6) ?
    C12 C11 C10 C9 . . . . -1.6(11) ?
    C12 C11 C10 C13 . . . . 178.6(7) ?
    C8 C9 C10 C11 . . . . 2.0(11) ?
    C8 C9 C10 C13 . . . . -178.2(6) ?
    N1 C13 C10 C11 . . . . -5.6(12) ?
    O1 C13 C10 C11 . . . . 174.5(6) ?
    N1 C13 C10 C9 . . . . 174.6(8) ?
    O1 C13 C10 C9 . . . . -5.3(10) ?
    O1 C14 N2 N1 . . . . 0.6(8) ?
    C15 C14 N2 N1 . . . . -176.1(7) ?
    N2 C14 C15 C16 . . . . -2.9(12) ?
    O1 C14 C15 C16 . . . . -179.4(6) ?
    N2 C14 C15 C20 . . . . 176.7(7) ?
    O1 C14 C15 C20 . . . . 0.2(9) ?
    C20 C15 C16 C17 . . . . -3.8(10) ?
    C14 C15 C16 C17 . . . . 175.8(7) ?
    C10 C11 C12 C7 . . . . -1.8(11) ?
    N5 C7 C12 C11 . . . . -174.7(7) ?
    C8 C7 C12 C11 . . . . 4.7(11) ?
    C18 N3 C21 C22 . . . . 170.7(6) ?
    Hg1 N3 C21 C22 . . . . 51.3(6) ?
    O1 C13 N1 N2 . . . . 0.0(8) ?
    C10 C13 N1 N2 . . . . -179.9(7) ?
    C14 N2 N1 C13 . . . . -0.4(8) ?
    C18 C19 C20 C15 . . . . 0.4(11) ?
    C16 C15 C20 C19 . . . . 3.5(10) ?
    C14 C15 C20 C19 . . . . -176.2(6) ?
    N6 C5 C4 C3 . . . . -0.4(11) ?
    C6 C5 C4 C3 . . . . -179.0(7) ?
    Cl1 Hg1 N4 C22 . . . . 93.9(5) ?
    Cl2 Hg1 N4 C22 . . . . -75.3(5) ?
    N3 Hg1 N4 C22 . . . . 17.1(5) ?
    N6 Hg1 N4 C22 2_755 . . . 169.6(5) ?
    Cl1 Hg1 N4 C26 . . . . -86.1(6) ?
    Cl2 Hg1 N4 C26 . . . . 104.7(5) ?
    N3 Hg1 N4 C26 . . . . -162.9(6) ?
    N6 Hg1 N4 C26 2_755 . . . -10.5(6) ?
    C26 N4 C22 C23 . . . . 3.9(10) ?
    Hg1 N4 C22 C23 . . . . -176.2(5) ?
    C26 N4 C22 C21 . . . . -174.5(6) ?
    Hg1 N4 C22 C21 . . . . 5.4(8) ?
    C24 C23 C22 N4 . . . . -1.9(11) ?
    C24 C23 C22 C21 . . . . 176.4(7) ?
    N3 C21 C22 N4 . . . . -44.7(9) ?
    N3 C21 C22 C23 . . . . 136.9(7) ?
    C15 C16 C17 C18 . . . . 0.3(11) ?
    C19 C18 C17 C16 . . . . 3.6(11) ?
    N3 C18 C17 C16 . . . . -173.3(6) ?
    C5 C4 C3 C2 . . . . 3.3(12) ?
    C10 C9 C8 C7 . . . . 0.9(11) ?
    N5 C7 C8 C9 . . . . 175.1(7) ?
    C12 C7 C8 C9 . . . . -4.3(10) ?
    C5 N6 C1 C2 . . . . 0.9(13) ?
    C26 C25 C24 C23 . . . . 0.9(13) ?
    C22 C23 C24 C25 . . . . -0.6(12) ?
    C22 N4 C26 C25 . . . . -3.5(11) ?
    Hg1 N4 C26 C25 . . . . 176.6(6) ?
    C24 C25 C26 N4 . . . . 1.1(12) ?
    C4 C3 C2 C1 . . . . -4.1(13) ?
    N6 C1 C2 C3 . . . . 2.0(15) ?
loop_
    _geom_hbond_atom_site_label_D
    _geom_hbond_atom_site_label_H
    _geom_hbond_atom_site_label_A
    _geom_hbond_site_symmetry_A
    _geom_hbond_distance_DH
    _geom_hbond_distance_HA
    _geom_hbond_distance_DA
    _geom_hbond_angle_DHA
    N3 H3 N2 1_655 0.91 2.36 3.191(8) 152.4
    N5 H5 Cl1 2_655 0.86 2.68 3.517(7) 165.5
