# Supplementary material for: Bis{μ-2,5-bis­[4-(2-pyridylmethyl­amino)phen­yl]-1,3,4-oxadiazole}bis­[dichlorido­mercury(II)]
Source: Acta Crystallogr Sect E Struct Rep Online. 2008 Mar 14;64(Pt 4):m555. doi: 10.1107/S1600536808006788 (PMC2961020; doi:10.1107/S1600536808006788)
Supplement: Supplementary file 2 [file e-64-0m555-Isup2.hkl]

# 
# h,k,l, Fc-squared, Fo-squared, sigma(Fo-squared) and status flag 
# 
data_I
_shelx_title ' 70410cm in P-1' 
_shelx_refln_list_code          4 
_shelx_F_calc_maximum      277.74 
_exptl_crystal_F_000       684.00 
_reflns_d_resolution_high  0.8255 
 
loop_ 
 _symmetry_equiv_pos_as_xyz 
 'x, y, z' 
 '-x, -y, -z' 
 
_cell_length_a     8.5426 
_cell_length_b     9.9454 
_cell_length_c    16.5333 
_cell_angle_alpha  83.773 
_cell_angle_beta   80.001 
_cell_angle_gamma  67.671 
 
_shelx_F_squared_multiplier     1.000 
 
loop_ 
 _refln_index_h 
 _refln_index_k 
 _refln_index_l 
 _refln_F_squared_calc 
 _refln_F_squared_meas 
 _refln_F_squared_sigma 
 _refln_observed_status 
   1   0   0     8368.65     9512.73    194.56 o 
   2   0   0    14084.14    15128.80    309.37 o 
   3   0   0     4941.22     4481.93     97.29 o 
   4   0   0     6680.53     7265.51    155.29 o 
   5   0   0     1415.19     1431.38     41.31 o 
   6   0   0      543.17      576.06     32.79 o 
   7   0   0      167.25      154.20     19.79 o 
   8   0   0      135.85      238.04     54.88 o 
   9   0   0       58.25       87.53     54.17 o 
  -9   1   0       20.85       39.41     56.48 o 
  -8   1   0       18.15       54.44     49.72 o 
  -7   1   0      572.11      570.90     63.16 o 
  -6   1   0     1229.96     1132.55     46.87 o 
  -5   1   0     1316.87     1167.93     61.42 o 
  -4   1   0     8354.74     8172.02    208.95 o 
  -3   1   0     7347.60     7392.30    187.37 o 
  -2   1   0     3978.89     3978.50    102.64 o 
  -1   1   0     8730.71     9312.24    227.08 o 
   0   1   0     7785.55     9101.60    300.13 o 
   1   1   0     9193.13    10450.08    334.99 o 
   2   1   0      985.47     1488.46     47.15 o 
   3   1   0      449.37      585.23     19.06 o 
   4   1   0     5846.25     6345.69    230.61 o 
   5   1   0     1968.08     2066.14     63.48 o 
   6   1   0     1177.11     1064.57     35.61 o 
   7   1   0      444.77      404.67     26.01 o 
   8   1   0     1596.32     1515.97     67.57 o 
   9   1   0      152.56      202.44     38.04 o 
  -8   2   0      389.99      447.96     70.01 o 
  -7   2   0     1252.38     1063.96     81.57 o 
  -6   2   0     1365.54     1261.17     84.86 o 
  -5   2   0     1056.19      907.64     40.84 o 
  -4   2   0     4121.74     4518.89    123.88 o 
  -2   2   0       29.87       27.52      9.27 o 
  -1   2   0      616.22      672.39     34.42 o 
   0   2   0      110.39      236.79     17.52 o 
   1   2   0    26712.77    33583.92   1006.36 o 
   2   2   0    14773.00    16243.34    331.66 o 
   3   2   0    11263.34    11667.80    240.61 o 
   4   2   0    14149.37    13963.50    288.55 o 
   5   2   0     6356.54     5810.64    127.20 o 
   6   2   0     3110.14     2905.99     71.51 o 
   7   2   0     2628.39     2675.82     77.94 o 
   8   2   0       13.96       66.01     55.64 o 
   9   2   0      117.63      206.04     36.28 o 
  -8   3   0       13.22       11.56     55.86 o 
  -7   3   0      402.89      403.31     61.91 o 
  -6   3   0      176.90      130.14     47.50 o 
  -5   3   0      322.11      389.70     49.55 o 
  -4   3   0     1063.05     1175.77     74.54 o 
  -3   3   0     3011.29     3203.44    132.45 o 
  -2   3   0    10882.11    10976.36    377.60 o 
   0   3   0    11543.42    12543.52    418.52 o 
   1   3   0    16985.17    19448.54    641.35 o 
   2   3   0      720.75      699.39     22.91 o 
   3   3   0     2295.79     2340.89     67.84 o 
   4   3   0     4117.07     4067.64     89.81 o 
   5   3   0      127.62      141.61     27.49 o 
   6   3   0      157.37      195.43     32.65 o 
   7   3   0      258.77      216.51     27.72 o 
   8   3   0      619.14      591.16     42.58 o 
   9   3   0      582.50      624.31     49.05 o 
  10   3   0       59.11       39.41     43.76 o 
  -7   4   0       13.83       73.30     56.93 o 
  -6   4   0      632.51      640.63     77.03 o 
  -5   4   0     3029.32     2891.84    140.90 o 
  -4   4   0     3237.63     2874.41    134.50 o 
  -3   4   0     8242.26     8289.29    302.35 o 
  -2   4   0     3105.81     3585.58    144.28 o 
   0   4   0     7458.94     8118.15    278.60 o 
   1   4   0     2359.36     2658.96    100.96 o 
   2   4   0       27.13       47.04     12.04 o 
   3   4   0      115.23      123.91     20.19 o 
   4   4   0     2381.29     2611.63     61.28 o 
   5   4   0     1186.63     1047.64     31.34 o 
   6   4   0     1640.48     1489.40     56.07 o 
   7   4   0     1831.33     1752.18     67.30 o 
   8   4   0     1199.04     1281.66     60.09 o 
   9   4   0      698.02      776.20     68.76 o 
  10   4   0       54.82       90.11     49.01 o 
  -7   5   0       99.39       87.53     69.38 o 
  -6   5   0      149.60      180.22     62.36 o 
  -5   5   0      176.07      107.63     53.91 o 
  -4   5   0      264.92      208.59     47.77 o 
  -3   5   0      133.77      146.50     39.94 o 
   0   5   0     4987.41     5361.96    193.65 o 
   1   5   0     7013.65     7085.14    246.31 o 
   2   5   0    10874.50    12337.42    314.37 o 
   3   5   0     9260.15     9917.28    208.27 o 
   4   5   0     3890.26     3788.28     86.68 o 
   5   5   0     7803.63     7162.00    277.35 o 
   6   5   0     1203.19     1143.09     49.53 o 
   7   5   0     2169.72     2095.13     76.63 o 
   8   5   0       86.33      100.80     27.97 o 
   9   5   0       30.53       -2.40     35.05 o 
  10   5   0        9.53       11.92     46.43 o 
  -6   6   0        2.33       12.81     60.04 o 
  -5   6   0      169.38      183.69     68.05 o 
  -4   6   0      343.42      456.06     68.23 o 
  -3   6   0     1137.59     1271.66     88.86 o 
  -2   6   0     2601.16     2539.77    124.71 o 
   0   6   0     6080.00     6291.15    227.63 o 
   1   6   0    12779.44    12983.21    441.11 o 
   2   6   0     6022.60     6018.55    161.90 o 
   3   6   0     2740.24     2844.90     68.37 o 
   4   6   0     1961.00     2354.10     92.11 o 
   5   6   0      365.57      334.17     28.15 o 
   6   6   0       89.67      135.10     24.95 o 
   7   6   0        4.46       31.49     49.95 o 
   8   6   0      217.87      296.48     50.70 o 
   9   6   0      375.59      371.20     59.15 o 
  10   6   0      336.74      245.06     55.86 o 
  -5   7   0      777.44      742.57     98.20 o 
  -4   7   0      982.91      845.49     92.78 o 
  -3   7   0     1821.49     1675.68    115.99 o 
  -2   7   0     1447.16     1513.08    105.05 o 
  -1   7   0     2238.51     2723.10    131.92 o 
   0   7   0     1274.88     1538.16     79.61 o 
   1   7   0      687.33      622.04     48.39 o 
   2   7   0       56.56       98.27     20.28 o 
   3   7   0      997.07      996.41     67.78 o 
   4   7   0     2855.26     2988.02    106.56 o 
   5   7   0     3060.87     3125.04    155.84 o 
   6   7   0     3474.91     3460.97    107.67 o 
   7   7   0     1427.38     1392.82     90.38 o 
   8   7   0     1284.88     1294.43     93.13 o 
   9   7   0     1111.80     1116.71     89.04 o 
  -4   8   0      156.89      173.81     76.68 o 
  -3   8   0      133.05      173.46     68.94 o 
  -2   8   0        4.59      -32.02     56.48 o 
  -1   8   0      263.10      288.38     56.66 o 
   0   8   0       61.40      100.34     35.40 o 
   1   8   0      989.72      833.57     59.60 o 
   2   8   0     3204.80     2985.90    111.59 o 
   3   8   0     2529.89     2476.12    125.16 o 
   4   8   0     3358.94     3503.50    106.66 o 
   5   8   0     2796.39     3217.23    286.29 o 
   6   8   0     1152.27     1307.50     60.18 o 
   7   8   0      512.23      607.90     68.76 o 
   8   8   0       42.11       61.47     45.37 o 
   9   8   0       16.96       35.94     47.23 o 
  -3   9   0      565.17      889.17    111.99 o 
  -2   9   0     1688.40     1960.87    138.85 o 
  -1   9   0     2408.85     2351.37    134.85 o 
   1   9   0     3648.12     3615.65    151.13 o 
   2   9   0     4156.41     3847.19    154.95 o 
   3   9   0     2189.47     1961.38     69.80 o 
   4   9   0      322.24      341.51     33.79 o 
   5   9   0      456.38      562.24     41.04 o 
   6   9   0       17.70       69.83     45.81 o 
   7   9   0      132.18       94.73     52.13 o 
   8   9   0      211.68      123.20     53.46 o 
   9   9   0      289.46      269.61     63.60 o 
  -2  10   0      418.16      597.31    100.07 o 
  -1  10   0      616.96      758.41     94.02 o 
   0  10   0      201.24      299.77     62.98 o 
   1  10   0       60.85      167.50     45.28 o 
   2  10   0        2.48       25.08     36.92 o 
   3  10   0      111.49       93.67     34.60 o 
   4  10   0      611.83      565.52     41.03 o 
   5  10   0     1064.39     1134.85     94.38 o 
   6  10   0      833.63      859.28     81.84 o 
   7  10   0      480.02      559.69     72.94 o 
   8  10   0      575.01      510.14     78.19 o 
   0  11   0      439.25      328.50     79.26 o 
   2  11   0     1500.69     1338.20     87.71 o 
   3  11   0     2511.41     2165.28    109.50 o 
   4  11   0     1720.44     1577.30     90.29 o 
   5  11   0     1229.52     1283.58     95.89 o 
   6  11   0     1050.08     1279.31    105.76 o 
   7  11   0      426.61      451.70     77.21 o 
  -6 -11   1      757.13      696.14     82.01 o 
  -5 -11   1      580.57      580.68     74.19 o 
  -3 -11   1      268.03      307.77     49.55 o 
  -2 -11   1        0.14       37.27     41.18 o 
  -1 -11   1       47.71      138.14     64.67 o 
   0 -11   1       68.08       38.87     65.11 o 
  -8 -10   1       20.55      -24.82     55.24 o 
  -7 -10   1       36.49      -31.04     51.95 o 
  -6 -10   1       52.19       24.02     53.02 o 
  -5 -10   1      401.86      439.96     62.18 o 
  -4 -10   1      819.79      735.64     71.61 o 
  -3 -10   1     1659.85     1519.34     93.13 o 
  -2 -10   1     2132.47     2072.06    103.72 o 
   0 -10   1     2722.95     2854.04    152.20 o 
   1 -10   1     1642.08     1723.10    125.78 o 
   2 -10   1      860.34     1007.39    115.46 o 
  -8  -9   1       41.21       99.72     53.91 o 
  -7  -9   1      742.55      841.67     85.48 o 
  -6  -9   1     1458.27     1635.57    112.52 o 
  -5  -9   1     2439.90     2280.74    129.96 o 
  -4  -9   1     1570.22     1464.09     59.91 o 
  -3  -9   1     2165.74     2016.13     70.94 o 
  -2  -9   1     3446.59     2956.61     93.64 o 
  -1  -9   1     2009.13     1959.89     98.74 o 
   0  -9   1     1512.08     1834.02    111.64 o 
   1  -9   1       85.00       83.44     60.31 o 
   2  -9   1       10.18       24.20     61.38 o 
   3  -9   1       96.64      144.73     84.06 o 
  -9  -8   1      778.31      839.09     83.17 o 
  -8  -8   1     1053.20      981.77     85.57 o 
  -7  -8   1     1242.27     1205.66     91.09 o 
  -6  -8   1     2689.99     2657.72    143.66 o 
  -5  -8   1     1601.57     1629.93     64.60 o 
  -4  -8   1     1126.32     1069.11     66.71 o 
  -3  -8   1      732.82      628.14     33.58 o 
  -2  -8   1        0.96       -4.71     25.71 o 
  -1  -8   1      339.97      375.29     42.25 o 
   1  -8   1     1589.36     1726.92    107.19 o 
   2  -8   1     2476.19     2554.09    141.43 o 
   3  -8   1     1509.26     1462.20    114.04 o 
   4  -8   1      531.34      643.48    101.41 o 
  -9  -7   1      119.82      128.63     52.48 o 
  -8  -7   1      252.30      185.55     47.23 o 
  -7  -7   1      120.59      101.76     41.54 o 
  -6  -7   1        1.10       30.87     36.03 o 
  -5  -7   1      540.05      603.25     38.69 o 
  -4  -7   1     2001.33     2245.37     73.80 o 
  -3  -7   1      919.24      873.70     38.39 o 
  -2  -7   1     4440.37     4217.41    158.16 o 
  -1  -7   1     5909.18     5564.41    204.06 o 
   0  -7   1     3603.45     3518.06    141.61 o 
   1  -7   1     2917.30     3047.77    143.75 o 
   2  -7   1     2030.48     2030.51    118.84 o 
   3  -7   1      554.54      473.85     69.03 o 
   4  -7   1      209.59      230.30     66.18 o 
   5  -7   1       16.22       95.71     74.45 o 
  -9  -6   1       59.97       73.47     43.50 o 
  -8  -6   1      921.76      983.28     76.59 o 
  -7  -6   1      116.14      139.12     41.27 o 
  -6  -6   1     3374.95     3319.54    102.21 o 
  -5  -6   1     5701.01     5720.39    158.03 o 
  -4  -6   1    13605.67    14394.37    300.45 o 
  -3  -6   1     5048.17     5073.05    112.71 o 
  -2  -6   1    11616.07    12426.64    420.48 o 
  -1  -6   1     7406.76     7690.02    268.81 o 
   0  -6   1     2142.36     2137.08     93.93 o 
   1  -6   1     1296.76     1550.44     85.75 o 
   3  -6   1       64.58       79.70     43.50 o 
   4  -6   1       96.36       26.15     51.95 o 
   5  -6   1      217.87      166.70     63.42 o 
   6  -6   1      339.09      364.62     82.73 o 
 -10  -5   1       81.77      157.00     50.79 o 
  -9  -5   1      321.70      327.26     53.91 o 
  -8  -5   1      864.75      885.16     73.92 o 
  -7  -5   1      178.16      175.58     33.36 o 
  -6  -5   1     2111.71     2081.37     70.47 o 
  -5  -5   1     1771.52     1760.16     60.74 o 
  -4  -5   1       97.21      136.26     13.36 o 
  -3  -5   1      124.81      165.11     15.33 o 
  -2  -5   1      327.55      312.76     27.13 o 
  -1  -5   1     2038.67     1954.10     79.70 o 
   0  -5   1     5670.09     6018.69    213.84 o 
   1  -5   1     3450.01     3339.09    136.19 o 
   2  -5   1     5849.26     6396.65    240.97 o 
   3  -5   1     3505.55     3182.36    142.77 o 
   4  -5   1     1968.30     1902.60    111.10 o 
   5  -5   1      831.64     1036.47     90.02 o 
   6  -5   1      666.64      669.10     85.39 o 
   7  -5   1      132.68      180.13     71.34 o 
 -10  -4   1      251.33      338.55     59.60 o 
  -9  -4   1      238.20      243.82     49.55 o 
  -8  -4   1      462.91      433.29     50.79 o 
  -7  -4   1      367.17      392.93     60.75 o 
  -6  -4   1      161.81      139.17     37.54 o 
  -5  -4   1       46.46       42.50     10.53 o 
  -4  -4   1     3280.32     3301.70     75.85 o 
  -3  -4   1    12513.26    13372.70    277.01 o 
  -2  -4   1     8239.03     8744.40    217.03 o 
  -1  -4   1    12858.17    13824.61    460.60 o 
   0  -4   1    15314.21    16661.57    555.24 o 
   1  -4   1     9656.72    10332.97    356.70 o 
   2  -4   1     9438.12     9716.88    342.29 o 
   3  -4   1     2223.49     2379.47    112.08 o 
   4  -4   1      118.79      175.06     40.47 o 
   5  -4   1      801.05      673.72     66.71 o 
   6  -4   1        6.29       39.94     47.50 o 
   7  -4   1        6.25        5.43     49.46 o 
 -10  -3   1        3.88      -28.64     45.10 o 
  -9  -3   1       98.58      114.66     44.57 o 
  -8  -3   1      162.35      232.47     33.71 o 
  -7  -3   1     1724.72     1586.97     62.85 o 
  -6  -3   1     3451.65     3281.00     78.14 o 
  -5  -3   1     4290.81     4104.86     92.65 o 
  -4  -3   1    12800.05    12447.22    258.37 o 
  -3  -3   1     5513.90     5629.54    120.36 o 
  -2  -3   1    12062.40    13116.23    270.26 o 
  -1  -3   1     7830.91     9098.49    304.57 o 
   0  -3   1       61.94      114.57     14.77 o 
   2  -3   1        0.08       25.97     18.06 o 
   4  -3   1     2164.99     2157.72    106.12 o 
   5  -3   1     3404.91     2964.51    136.01 o 
   6  -3   1     1712.66     1508.54     94.56 o 
   7  -3   1      834.32      802.62     79.43 o 
   8  -3   1      607.90      728.79     86.73 o 
  -9  -2   1      209.88      292.92     52.48 o 
  -8  -2   1     1905.92     1925.64     77.58 o 
  -7  -2   1     2232.17     2056.80     82.87 o 
  -6  -2   1     1697.35     1615.76     79.31 o 
  -5  -2   1     6307.45     6413.15    139.52 o 
  -4  -2   1     2348.45     2235.62     53.57 o 
  -3  -2   1      745.04      858.13     46.26 o 
  -2  -2   1     1334.29     1632.41     37.94 o 
  -1  -2   1       61.75       93.65     13.97 o 
   0  -2   1     2437.20     2757.97     96.42 o 
   1  -2   1     2569.26     2880.72    105.14 o 
   2  -2   1     4768.18     4742.05    170.52 o 
   3  -2   1     9181.44     9468.44    329.66 o 
   4  -2   1     4484.13     4043.51    161.36 o 
   5  -2   1     1311.29     1274.69     75.25 o 
   6  -2   1     2607.71     2404.29    120.26 o 
   7  -2   1      504.36      479.45     60.49 o 
   8  -2   1       74.01      192.94     58.80 o 
  -9  -1   1       58.72       79.06     34.13 o 
  -8  -1   1       14.59       19.63     26.64 o 
  -7  -1   1      115.11       98.27     20.11 o 
  -6  -1   1       78.51       82.91     13.53 o 
  -5  -1   1      851.21      914.60     86.44 o 
  -4  -1   1     4029.58     3836.02     85.98 o 
  -3  -1   1    16306.20    16417.49    336.78 o 
  -2  -1   1    18325.09    18938.37    384.20 o 
  -1  -1   1    10534.49    11980.20    291.20 o 
   1  -1   1    24813.82    27979.42    917.37 o 
   2  -1   1     6594.77     6650.52    229.59 o 
   3  -1   1    12421.08    12154.63    413.72 o 
   4  -1   1      551.81      614.13     46.08 o 
   5  -1   1       76.99       77.92     28.91 o 
   6  -1   1       94.25      121.33     37.72 o 
   7  -1   1      150.71      124.62     45.28 o 
   8  -1   1      335.74      234.92     57.02 o 
   9  -1   1      131.88      106.65     59.33 o 
  -9   0   1        3.51      -35.05     52.75 o 
  -8   0   1       95.48      118.74     32.91 o 
  -7   0   1     1034.38     1061.27     39.85 o 
  -6   0   1     1618.81     1516.15     50.39 o 
  -5   0   1     1991.19     1862.78     49.63 o 
  -4   0   1     7890.07     8292.82    175.83 o 
  -3   0   1    10572.98    10947.91    227.72 o 
  -2   0   1     6921.20     7533.88    156.54 o 
  -1   0   1    27914.52    31280.90    633.24 o 
   0   0   1     1965.47       -1.15      0.77 o 
   1   0   1     2282.45     2526.60     89.57 o 
   2   0   1      208.23      354.23     49.32 o 
   3   0   1       73.67       91.00     19.84 o 
   4   0   1     4037.28     5103.23    254.72 o 
   5   0   1     1360.60     1335.21     52.89 o 
   6   0   1     1805.54     1479.98     59.15 o 
   7   0   1      427.01      441.29     56.13 o 
   8   0   1      602.98      708.51     73.92 o 
   9   0   1      289.33      233.77     61.11 o 
  -9   1   1      207.39      318.45     70.18 o 
  -8   1   1      324.82      322.19     62.62 o 
  -7   1   1     1603.35     1514.16    198.05 o 
  -6   1   1     1176.94     1008.10     93.22 o 
  -5   1   1      845.48      801.84     29.43 o 
  -4   1   1      925.23     1055.51     55.95 o 
  -3   1   1      606.00      678.59     27.01 o 
  -2   1   1      478.10      450.02     51.71 o 
  -1   1   1     3582.50     4059.71    102.52 o 
   0   1   1    16978.66    19836.41    405.46 o 
   1   1   1    14394.01    16683.81    628.36 o 
   2   1   1    13936.01    15207.20    606.61 o 
   3   1   1    14994.92    15231.41    312.90 o 
   4   1   1    12746.49    12810.20    266.87 o 
   5   1   1     7927.41     7645.96    164.94 o 
   6   1   1      566.70      481.37     50.35 o 
   7   1   1     2330.65     2439.11     86.05 o 
   8   1   1      333.38      501.74     52.75 o 
   9   1   1       11.88       89.40     50.70 o 
  -8   2   1       12.25        1.16     45.63 o 
  -7   2   1       44.00       49.46     43.59 o 
  -6   2   1        2.88       -4.10     18.27 o 
  -5   2   1       93.27       89.21     19.35 o 
  -4   2   1     3349.87     3825.09    107.85 o 
  -3   2   1     2762.39     2541.89     73.52 o 
  -2   2   1     6720.94     6614.03    167.92 o 
  -1   2   1     2144.28     2080.97     56.32 o 
   0   2   1     7164.62     8470.66    207.74 o 
   1   2   1    27105.96    30244.01    748.28 o 
   2   2   1     6678.92     7171.04    149.43 o 
   3   2   1     1461.98     1417.05     56.62 o 
   4   2   1     1284.81     1367.46     74.49 o 
   6   2   1      109.68       87.26     18.06 o 
   7   2   1     1198.95     1094.21     52.38 o 
   8   2   1       25.66       -6.46     26.54 o 
   9   2   1      188.24      158.39     34.96 o 
  10   2   1       94.77       89.22     64.05 o 
  -8   3   1      186.46      220.78     66.36 o 
  -7   3   1      730.14      676.22     73.39 o 
  -6   3   1     1569.13     1404.29     97.40 o 
  -5   3   1     2711.27     2666.08    124.09 o 
  -4   3   1     3452.57     3323.00    101.05 o 
  -3   3   1    15230.82    15542.48    386.97 o 
  -2   3   1     9040.61     9332.39    235.46 o 
  -1   3   1     7669.60     7950.27    198.70 o 
   0   3   1     3225.63     4405.01    155.58 o 
   1   3   1     2277.65     2538.75     69.57 o 
   2   3   1     1174.68     1449.43     59.95 o 
   3   3   1      127.14      199.09     15.17 o 
   4   3   1     2321.01     2811.14    118.09 o 
   5   3   1     5267.95     4918.46    110.34 o 
   6   3   1     3223.41     3299.92    100.70 o 
   7   3   1     3256.10     3128.83    100.76 o 
   8   3   1      917.18      953.95     53.30 o 
   9   3   1      543.52      681.50     50.42 o 
  10   3   1      155.44      212.86     53.99 o 
  -7   4   1      486.55      499.56     77.66 o 
  -6   4   1      338.56      307.15     60.58 o 
  -5   4   1      411.84      405.18     57.20 o 
  -4   4   1      422.62      467.80     52.04 o 
  -1   4   1     3176.77     3501.61    132.81 o 
   0   4   1     2768.73     3262.50    122.31 o 
   1   4   1    14401.06    16400.56    411.71 o 
   2   4   1    15365.16    18330.43    458.81 o 
   3   4   1    14651.45    17392.36    356.56 o 
   4   4   1     2416.60     2192.23     52.60 o 
   5   4   1     8479.60     8164.32    215.87 o 
   6   4   1     2229.63     2073.49     71.20 o 
   7   4   1     1718.99     1831.98     91.13 o 
   8   4   1      212.57      270.93     33.20 o 
   9   4   1        1.74       16.68     29.70 o 
  10   4   1       36.27       42.61     45.54 o 
  -6   5   1       50.07       97.14     59.78 o 
  -5   5   1      357.14      397.88     68.14 o 
  -4   5   1      757.02      827.97     73.56 o 
  -3   5   1     1865.55     1902.60    103.36 o 
  -2   5   1     6660.16     6641.18    252.09 o 
  -1   5   1    10807.63    11558.20    397.62 o 
   0   5   1    13407.84    15967.30    537.36 o 
   1   5   1    10969.45    11375.67    387.39 o 
   2   5   1    11532.99    12959.25    328.93 o 
   3   5   1     6805.48     7428.45    158.24 o 
   4   5   1     1740.27     1750.37     45.07 o 
   5   5   1      630.57      578.57     53.91 o 
   6   5   1      167.21      254.26     26.09 o 
   7   5   1       12.16      147.12     27.93 o 
   8   5   1       22.03       -0.88     25.46 o 
   9   5   1      398.96      360.97     52.57 o 
  10   5   1      177.81      145.26     50.17 o 
  -6   6   1      275.10      233.77     81.39 o 
  -5   6   1      491.89      467.98     80.95 o 
  -4   6   1     1420.32     1412.21    103.10 o 
  -3   6   1     1269.98     1090.20     85.57 o 
  -2   6   1     2666.55     2589.49    127.74 o 
  -1   6   1     1092.46     1337.67     71.25 o 
   0   6   1      922.01     1372.45     70.98 o 
   2   6   1      640.93      777.73     36.13 o 
   3   6   1     4942.71     5935.64    201.17 o 
   4   6   1     2292.27     2599.87     80.88 o 
   5   6   1     3509.32     3734.70    110.80 o 
   6   6   1     3654.59     3494.16    166.87 o 
   7   6   1     3292.33     3055.21    100.04 o 
   8   6   1     1587.53     1750.24    189.96 o 
   9   6   1      501.65      595.62     66.80 o 
  10   6   1      357.82      512.63     68.05 o 
  -5   7   1      246.35      326.72     87.35 o 
  -4   7   1      394.08      431.33     82.19 o 
  -3   7   1        1.26      -13.34     53.10 o 
  -2   7   1      232.24      231.54     54.62 o 
   0   7   1      332.73      406.87     40.74 o 
   1   7   1     1664.97     1814.89     83.70 o 
   2   7   1     6054.49     6339.16    171.66 o 
   3   7   1     6396.00     6592.81    178.71 o 
   4   7   1     4936.29     5105.08    469.00 o 
   5   7   1     2331.10     2315.40     78.05 o 
   6   7   1     1812.85     1889.17     71.32 o 
   7   7   1      898.48      959.50     84.90 o 
   8   7   1      782.67     1008.36     78.37 o 
   9   7   1       52.21      148.46     48.92 o 
  -4   8   1      242.60      349.32     84.68 o 
  -3   8   1     1804.35     2044.48    134.41 o 
  -2   8   1     1038.64     1167.77     96.69 o 
  -1   8   1     1698.41     1817.56    110.30 o 
   0   8   1     2245.59     2304.58    109.32 o 
   1   8   1     2530.41     2527.31    111.99 o 
   2   8   1     3103.07     2964.45     91.43 o 
   3   8   1     1908.81     1944.05     68.80 o 
   4   8   1      619.77      804.28     44.28 o 
   5   8   1       30.82       62.14     28.38 o 
   6   8   1       71.07       59.45     27.19 o 
   7   8   1      585.49      517.16     69.78 o 
   8   8   1      393.85      455.79     63.33 o 
   9   8   1      293.62      416.92     68.32 o 
  -3   9   1      659.78      778.60    102.38 o 
  -2   9   1      913.82      968.07    103.10 o 
  -1   9   1      266.91      483.10     73.30 o 
   0   9   1      112.98      212.51     44.74 o 
   2   9   1        6.30       13.16     32.47 o 
   3   9   1       16.26       51.76     24.65 o 
   4   9   1     1008.95     1078.03     56.75 o 
   5   9   1     1245.69     1311.44     58.84 o 
   6   9   1     2070.86     2286.71    156.20 o 
   7   9   1     1181.85     1192.94     90.64 o 
   8   9   1      419.61      497.87     67.16 o 
   9   9   1      248.47      289.81     63.78 o 
  -2  10   1      209.19      316.76     87.62 o 
  -1  10   1      175.01      281.00     74.36 o 
   1  10   1     1562.75     1404.20     84.77 o 
   2  10   1     2386.83     2125.87    106.92 o 
   3  10   1     4655.02     4419.06    176.04 o 
   4  10   1     1703.57     1609.51     90.69 o 
   5  10   1     2003.58     2196.84     92.29 o 
   6  10   1     1651.25     1991.82    124.62 o 
   7  10   1     1142.02     1273.26     98.56 o 
   8  10   1      124.16      118.22     59.95 o 
   0  11   1      688.84      716.96     87.97 o 
   1  11   1      591.24      543.14     63.25 o 
   2  11   1      922.29      912.47     71.61 o 
   3  11   1      349.29      485.15     56.04 o 
   4  11   1      330.30      307.77     49.55 o 
   6  11   1      112.21       62.27     51.15 o 
   7  11   1       24.59      -66.63     50.52 o 
   4  12   1     1101.06      983.46     79.52 o 
  -6 -11   2        0.62       -5.16     52.39 o 
  -5 -11   2      254.98      217.93     56.40 o 
  -4 -11   2      804.42      742.75     73.03 o 
  -1 -11   2     1459.86     1896.82    134.05 o 
   0 -11   2     1427.87     1672.04    136.19 o 
  -7 -10   2      381.67      422.43     71.25 o 
  -6 -10   2      946.45      931.95     90.29 o 
  -5 -10   2      975.28      971.89     89.49 o 
  -4 -10   2     2057.85     1812.85    111.19 o 
  -3 -10   2     3049.86     2552.58    132.81 o 
  -2 -10   2     1481.76     1340.33     80.95 o 
  -1 -10   2     1048.86     1313.65     98.91 o 
   0 -10   2      319.47      393.17     71.61 o 
   1 -10   2       72.53       72.23     71.61 o 
  -8  -9   2      973.10      955.44     95.80 o 
  -7  -9   2     1025.80     1046.44     96.07 o 
  -6  -9   2     1309.32     1184.58     93.93 o 
  -5  -9   2      646.46      701.12     70.18 o 
  -4  -9   2      298.48      224.25     47.68 o 
  -3  -9   2       15.11       19.69     22.21 o 
  -2  -9   2       40.88        5.60     30.42 o 
   0  -9   2      753.47     1054.89     87.62 o 
   1  -9   2     1446.03     1648.82    119.37 o 
   2  -9   2     2194.89     2200.59    144.99 o 
   3  -9   2      632.93      681.64     96.69 o 
  -9  -8   2      160.03      193.12     57.73 o 
  -8  -8   2      211.66      128.27     54.71 o 
  -7  -8   2      296.02      196.05     53.82 o 
  -6  -8   2        0.55      -45.81     37.98 o 
  -5  -8   2      237.89      229.41     48.03 o 
  -4  -8   2      785.23      787.74     41.51 o 
  -3  -8   2      671.02      640.72     29.14 o 
  -2  -8   2     2982.54     2689.21    112.08 o 
  -1  -8   2      714.73      605.05     49.28 o 
   0  -8   2     3044.29     2954.55    138.59 o 
   1  -8   2     1331.10     1448.86    102.56 o 
   2  -8   2     1783.47     1971.63    124.71 o 
   3  -8   2      273.48      343.53     78.28 o 
   4  -8   2       98.03      216.24     82.10 o 
  -9  -7   2      168.07      224.07     54.44 o 
  -8  -7   2      452.73      583.26     70.09 o 
  -7  -7   2      804.13      867.64     79.97 o 
  -6  -7   2     2717.51     2699.44    141.08 o 
  -5  -7   2     5200.06     5315.70    234.21 o 
  -4  -7   2     5819.74     5766.23    439.20 o 
  -3  -7   2     5603.87     5042.21    114.48 o 
  -2  -7   2     3460.76     3288.39    126.85 o 
  -1  -7   2     2084.38     2010.59     90.02 o 
   0  -7   2      645.59      615.02     54.97 o 
   1  -7   2      636.74      680.40     65.20 o 
   2  -7   2        3.80       24.46     44.92 o 
   3  -7   2      202.40      127.74     55.33 o 
   4  -7   2      378.96      331.61     74.01 o 
   5  -7   2      489.75      671.06     99.63 o 
  -9  -6   2      296.78      358.48     58.80 o 
  -8  -6   2     1052.37     1071.96     84.33 o 
  -7  -6   2     1316.13     1248.80     85.39 o 
  -6  -6   2     1286.56     1274.51     83.79 o 
  -5  -6   2     2644.24     2748.13     85.82 o 
  -4  -6   2       54.05       68.98     14.24 o 
  -3  -6   2     1123.63     1216.73     62.11 o 
  -2  -6   2       73.95       83.26     21.79 o 
  -1  -6   2     1201.04     1178.62     60.13 o 
   1  -6   2     2784.76     3044.30    134.05 o 
   2  -6   2     2842.54     3122.32    142.77 o 
   3  -6   2     2453.65     2273.62    120.71 o 
   4  -6   2     1317.50     1290.79     95.71 o 
   5  -6   2      645.51      710.28     84.06 o 
   6  -6   2      403.09      357.05     78.01 o 
  -9  -5   2      182.13      147.48     47.95 o 
  -8  -5   2       22.70       20.46     37.72 o 
  -7  -5   2      254.39      253.25     42.34 o 
  -6  -5   2       22.64       52.69     19.90 o 
  -5  -5   2       96.68      107.42     14.17 o 
  -4  -5   2     3788.32     3759.84     86.23 o 
  -3  -5   2     8875.91     9684.13    204.34 o 
  -2  -5   2     6655.63     7261.50    283.40 o 
  -1  -5   2    17720.38    19027.53    632.01 o 
   0  -5   2    13236.70    14445.32    486.30 o 
   1  -5   2     8707.61     8676.14    307.86 o 
   2  -5   2     6516.45     6452.25    240.79 o 
   3  -5   2     3582.11     3547.51    155.49 o 
   4  -5   2      547.86      596.96     66.00 o 
   5  -5   2      249.99      390.32     62.62 o 
   6  -5   2       29.40       17.61     56.13 o 
   7  -5   2        5.29        3.82     53.64 o 
  -9  -4   2       78.48      135.30     46.26 o 
  -8  -4   2      951.84     1027.04     77.74 o 
  -7  -4   2      534.18      557.46     52.04 o 
  -6  -4   2     1892.35     1907.63     65.21 o 
  -5  -4   2     3697.13     3578.75    126.87 o 
  -4  -4   2     6673.18     6945.75    149.27 o 
  -3  -4   2     5521.38     5744.31    124.26 o 
  -2  -4   2     7971.13     9109.83    226.15 o 
  -1  -4   2     8457.85     8967.28    302.26 o 
   0  -4   2     1796.97     2055.15     80.68 o 
   1  -4   2       16.27       49.55     19.48 o 
   2  -4   2      436.41      598.47     47.14 o 
   3  -4   2     2249.83     2433.11    113.77 o 
   4  -4   2     1005.42      802.53     67.34 o 
   5  -4   2     1090.41      988.79     79.52 o 
   6  -4   2      714.38      613.86     69.20 o 
   7  -4   2      578.05      528.20     75.16 o 
  -9  -3   2      454.09      567.16     60.67 o 
  -8  -3   2     1524.04     1490.57     92.51 o 
  -7  -3   2     2978.93     2910.59    233.10 o 
  -6  -3   2      649.45      554.13     24.88 o 
  -5  -3   2     4939.87     4883.31    108.49 o 
  -4  -3   2     3978.83     4153.10     92.48 o 
  -3  -3   2      765.31      766.08     23.81 o 
  -2  -3   2      191.84      270.04     15.39 o 
  -1  -3   2       86.73      116.53     12.99 o 
   1  -3   2    15882.27    17718.41    590.73 o 
   2  -3   2     6457.61     6353.87    226.92 o 
   3  -3   2     9845.09     9883.05    347.71 o 
   4  -3   2     4151.79     3495.38    146.95 o 
   5  -3   2     2390.46     2136.99    108.52 o 
   6  -3   2     1016.97      924.84     74.28 o 
   7  -3   2      732.51      836.60     78.37 o 
   8  -3   2      116.45      189.20     63.87 o 
  -9  -2   2       78.16       49.01     42.61 o 
  -8  -2   2      120.94       91.15     28.94 o 
  -7  -2   2       93.18       75.24     16.92 o 
  -6  -2   2        2.97       14.94     12.06 o 
  -5  -2   2      690.11      671.80     25.55 o 
  -4  -2   2     2178.73     2014.43     49.65 o 
  -3  -2   2    17210.90    17595.33    360.66 o 
  -2  -2   2    11182.06    11705.02    241.31 o 
  -1  -2   2     9036.57    10154.04    329.84 o 
   0  -2   2     2497.77     2475.01     88.24 o 
   1  -2   2    37762.21    42310.97   1384.99 o 
   2  -2   2    11828.82    11547.79    391.66 o 
   3  -2   2     5806.07     5827.18    212.51 o 
   4  -2   2      367.47      367.28     39.14 o 
   5  -2   2      153.20      116.26     32.02 o 
   6  -2   2       31.27       49.64     37.80 o 
   7  -2   2        7.24       34.78     42.79 o 
   8  -2   2      180.40      130.67     52.04 o 
  -8  -1   2       62.94       48.43     19.68 o 
  -7  -1   2      459.48      475.05     27.66 o 
  -6  -1   2     3037.90     2832.38     89.74 o 
  -5  -1   2     2881.03     2674.65     65.59 o 
  -4  -1   2     4729.66     4364.06     97.02 o 
  -3  -1   2    18617.03    19235.63    394.08 o 
  -2  -1   2     4177.99     4278.44     90.57 o 
  -1  -1   2    10560.09    12516.66    451.08 o 
   0  -1   2      982.11     1254.63     34.84 o 
   1  -1   2     2657.80     3060.76    109.06 o 
   2  -1   2     2337.66     2534.52     97.22 o 
   5  -1   2     1951.35     1743.64     89.31 o 
   6  -1   2     1681.30     1468.96     84.95 o 
   7  -1   2      972.48      842.65     71.52 o 
   8  -1   2      183.55      262.85     58.00 o 
   9  -1   2      178.96      330.01     68.76 o 
  -9   0   2      249.98      346.47     69.83 o 
  -8   0   2      202.58      251.40     29.01 o 
  -7   0   2      632.31      696.52     33.60 o 
  -6   0   2      909.56      827.51     32.00 o 
  -5   0   2      327.50      315.22     30.83 o 
  -4   0   2     1959.16     1963.33     58.73 o 
  -3   0   2        7.15       49.55     16.19 o 
  -2   0   2    15989.40    17295.84    353.36 o 
  -1   0   2    29617.27    31324.92   1024.11 o 
   0   0   2    12079.78    13183.89    319.98 o 
   1   0   2    10444.49    12593.69    416.39 o 
   2   0   2    28991.42    30092.66    988.97 o 
   3   0   2    17110.62    17368.56    581.21 o 
   4   0   2    14179.07    14146.18    482.30 o 
   5   0   2     6925.00     6420.58    237.68 o 
   6   0   2     1316.95     1219.45     74.63 o 
   7   0   2     1650.79     1660.56     96.51 o 
   8   0   2      475.67      613.24     70.81 o 
   9   0   2       19.51       -7.12     45.54 o 
  -8   1   2      116.17      129.72     29.06 o 
  -7   1   2        1.93       15.93     20.25 o 
  -6   1   2       15.07       -8.27     14.73 o 
  -5   1   2       53.50       41.16     12.17 o 
  -4   1   2     1137.81     1208.45     35.52 o 
  -3   1   2     4025.89     3788.55     84.41 o 
  -2   1   2    12952.80    13265.78    273.01 o 
  -1   1   2    10183.68    11007.64    225.83 o 
   0   1   2    16048.09    17942.32    433.76 o 
   1   1   2    19174.10    20718.35    420.18 o 
   2   1   2     2414.03     2417.41    115.64 o 
   3   1   2     2739.48     2618.37     74.76 o 
   4   1   2     2981.78     2969.66     99.67 o 
   6   1   2       27.99       29.94     18.83 o 
   7   1   2       69.02       19.37     36.34 o 
   8   1   2      460.86      329.12     55.24 o 
   9   1   2      188.29      170.34     59.33 o 
  -8   2   2      162.94      240.88     64.31 o 
  -7   2   2      920.04     1008.57     94.07 o 
  -6   2   2     1810.94     1787.55    111.01 o 
  -5   2   2     2429.37     2134.95    190.85 o 
  -4   2   2     2044.56     1864.65    129.47 o 
  -3   2   2     9456.89     9045.45    229.26 o 
  -2   2   2    16489.52    17478.23    428.01 o 
  -1   2   2     1307.83     1262.06     37.32 o 
   0   2   2      226.65      234.07      8.44 o 
   1   2   2        6.00       68.49     10.13 o 
   2   2   2      144.19      265.56     37.27 o 
   3   2   2     1020.31     1054.73     41.85 o 
   4   2   2     5447.02     6002.09    238.17 o 
   5   2   2    12320.36    12611.93    325.19 o 
   6   2   2     4504.30     3982.03    117.99 o 
   7   2   2      702.73      624.66     46.12 o 
   8   2   2     2648.94     2610.15     93.98 o 
   9   2   2      654.84      764.28     69.87 o 
  10   2   2      338.90      391.12     74.90 o 
  -8   3   2      187.45      181.37     66.00 o 
  -7   3   2      488.88      511.65     69.12 o 
  -6   3   2     1050.51     1105.35     82.77 o 
  -5   3   2      430.02      389.30     29.95 o 
  -4   3   2       76.75      115.44     18.84 o 
  -3   3   2      397.52      607.19     48.57 o 
  -2   3   2        5.72        9.34     21.17 o 
  -1   3   2      963.64      901.79     33.85 o 
   0   3   2      878.69      966.31     24.61 o 
   1   3   2    10657.73    11777.44    242.23 o 
   2   3   2    13803.81    14709.59    369.34 o 
   3   3   2     8518.23     8701.18    223.99 o 
   4   3   2     7991.60     8034.26    209.89 o 
   5   3   2     4561.22     4357.37    123.48 o 
   6   3   2     3309.93     3329.77    101.98 o 
   7   3   2       42.28       67.77     22.57 o 
   8   3   2      457.56      555.31     42.63 o 
   9   3   2       15.33       28.96     30.28 o 
  10   3   2       33.51       29.64     34.54 o 
  -7   4   2        3.61      -18.95     55.95 o 
  -6   4   2       16.27       -0.09     44.39 o 
  -5   4   2      510.23      557.82     39.90 o 
  -4   4   2      675.26      690.95     39.45 o 
  -3   4   2     3677.15     3387.95    101.07 o 
  -2   4   2     7247.33     7145.43    187.40 o 
  -1   4   2    14180.07    14934.38    368.39 o 
   0   4   2     7092.14     8157.80    369.95 o 
   1   4   2    21050.82    23737.65    588.66 o 
   2   4   2    20892.36    22657.36    565.98 o 
   3   4   2     3268.49     3169.38    105.36 o 
   4   4   2     8922.71     9803.10    254.49 o 
   5   4   2      848.02      750.43     35.94 o 
   6   4   2        1.41       93.99     20.97 o 
   7   4   2      832.82      825.84     45.40 o 
   8   4   2       37.96       81.99     26.16 o 
   9   4   2      288.15      369.46     56.93 o 
  10   4   2       91.20      117.56     37.03 o 
  -6   5   2      434.22      473.67     82.28 o 
  -5   5   2      783.36      911.94     85.93 o 
  -4   5   2     1124.04     1059.42     83.44 o 
  -3   5   2      702.05      767.75     68.85 o 
  -2   5   2     3147.30     3242.05    144.55 o 
   0   5   2      594.28      770.86     48.12 o 
   1   5   2      120.87       82.55     25.75 o 
   2   5   2       37.47       34.87     18.50 o 
   3   5   2     3572.23     3984.54    111.24 o 
   4   5   2     1265.80     1811.78     87.08 o 
   5   5   2     3601.60     3595.57    135.07 o 
   6   5   2     2771.36     2568.36     84.27 o 
   7   5   2     1555.51     1468.87     60.44 o 
   8   5   2      715.96      707.18     45.43 o 
   9   5   2      457.02      612.51     47.16 o 
  10   5   2      181.50      258.23     57.64 o 
  -6   6   2      220.42      161.09     80.24 o 
  -5   6   2      256.32      289.18     75.25 o 
  -4   6   2       39.04      112.44     57.20 o 
  -3   6   2      371.45      332.59     61.11 o 
  -2   6   2        6.90        7.03     41.54 o 
  -1   6   2      871.04      834.64     56.22 o 
   0   6   2     8678.81    10377.62    360.35 o 
   1   6   2     1306.75     1287.81     46.21 o 
   2   6   2     6921.20     7357.00    194.48 o 
   3   6   2    10502.08    10868.66    281.43 o 
   4   6   2     5998.56     5862.80    160.70 o 
   5   6   2     4161.76     4200.90    122.34 o 
   6   6   2     3162.26     3060.25    126.76 o 
   7   6   2      427.58      549.58     88.15 o 
   8   6   2      447.76      595.55     45.32 o 
   9   6   2       62.31      142.45     56.04 o 
  10   6   2        0.13       52.84     48.66 o 
  -5   7   2       81.76      104.70     80.15 o 
  -4   7   2      790.13      849.32     94.65 o 
  -3   7   2      603.15      688.22     84.68 o 
  -2   7   2     2036.51     2226.83    128.00 o 
  -1   7   2     3699.66     3679.34    152.91 o 
   0   7   2     5407.55     5754.68    214.73 o 
   1   7   2     4845.18     4766.35    347.31 o 
   2   7   2     2554.51     2267.07    104.79 o 
   3   7   2      822.20      851.05     98.38 o 
   4   7   2      253.55      273.35     36.03 o 
   5   7   2       61.89      171.55     25.20 o 
   6   7   2      416.20      429.75     34.88 o 
   7   7   2      592.88      636.70     43.77 o 
   8   7   2      973.93      983.63     57.25 o 
   9   7   2      127.63      225.76     51.50 o 
  10   7   2      492.74      631.21     71.70 o 
  -4   8   2     1214.00     1351.10    124.09 o 
  -3   8   2      217.95      272.37     72.94 o 
  -2   8   2     1766.90     1866.22    120.53 o 
   0   8   2     1086.01     1059.60     68.58 o 
   1   8   2       64.44      107.54     32.91 o 
   2   8   2        9.64       97.30     60.67 o 
   3   8   2      642.89      807.53     42.95 o 
   4   8   2     1260.83     1508.45     88.86 o 
   5   8   2      863.49      959.25     53.46 o 
   6   8   2     1726.58     1870.82     72.82 o 
   7   8   2     1625.17     1689.74     71.30 o 
   8   8   2      524.80      546.70     64.13 o 
   9   8   2      672.65      766.15     79.61 o 
  -3   9   2        8.45       93.49     80.06 o 
  -2   9   2      497.33      558.35     86.46 o 
  -1   9   2      498.48      630.41     78.72 o 
   0   9   2     3045.95     3223.90    142.15 o 
   1   9   2     2378.66     2132.10    105.85 o 
   2   9   2     3429.30     2915.95    126.85 o 
   3   9   2     4198.73     4111.72    140.68 o 
   4   9   2     5318.85     5314.79    161.00 o 
   5   9   2     2446.87     2776.70    120.80 o 
   6   9   2     1448.40     1681.26    139.57 o 
   7   9   2      526.94      567.98     45.32 o 
   8   9   2      128.82      264.46     58.98 o 
   9   9   2       11.08       17.35     52.04 o 
  -2  10   2      359.93      553.46     92.60 o 
  -1  10   2     1328.30     1250.05    106.74 o 
   0  10   2     1371.56     1425.37     91.98 o 
   1  10   2     1937.19     2126.94    111.01 o 
   2  10   2      936.71      969.14     69.29 o 
   3  10   2     1101.05     1034.96     73.56 o 
   4  10   2       32.64       64.67     40.38 o 
   5  10   2      864.93      923.87     56.23 o 
   6  10   2        3.37       80.95     32.49 o 
   7  10   2      133.46       79.43     49.37 o 
   8  10   2      366.46      257.16     61.20 o 
   0  11   2       53.57       12.01     58.00 o 
   1  11   2        0.50        4.89     42.70 o 
   2  11   2      199.61      208.68     49.64 o 
   3  11   2      475.64      470.11     56.13 o 
   4  11   2      632.63      623.29     61.47 o 
   5  11   2     1494.46     1561.11     96.25 o 
   6  11   2      901.69      862.30     81.04 o 
   7  11   2     1524.37     1596.87    117.06 o 
   4  12   2      859.13      864.17     74.28 o 
  -6 -11   3      987.91      993.86     98.20 o 
  -5 -11   3     1383.26     1252.27    102.12 o 
  -4 -11   3     1498.49     1052.93     87.88 o 
  -7 -10   3      537.61      532.65     82.28 o 
  -6 -10   3      416.02      412.38     70.90 o 
  -5 -10   3      546.34      452.06     68.14 o 
  -4 -10   3      142.61       87.35     47.23 o 
  -3 -10   3       12.16       29.98     40.56 o 
  -1 -10   3      765.96      913.99     86.37 o 
   0 -10   3     1247.84     1305.73    107.90 o 
   1 -10   3      541.46      559.33     88.77 o 
  -8  -9   3       17.43        7.83     56.75 o 
  -7  -9   3        1.65      -19.48     49.46 o 
  -6  -9   3       29.81        1.07     48.48 o 
  -5  -9   3      117.31      138.94     48.03 o 
  -4  -9   3      487.20      471.89     60.58 o 
  -3  -9   3     2870.81     2678.80    137.52 o 
  -2  -9   3     2409.79     2232.17    101.94 o 
  -1  -9   3     3229.77     3849.59    172.66 o 
   0  -9   3     2325.24     2743.65    143.75 o 
   1  -9   3     2112.90     2237.15    136.63 o 
   2  -9   3      741.38      951.61    101.67 o 
   3  -9   3      488.10      485.15     93.84 o 
  -9  -8   3       62.49      152.29     55.68 o 
  -8  -8   3      341.02      435.15     68.14 o 
  -7  -8   3     1490.85     1511.74    109.86 o 
  -6  -8   3     1337.88     1190.00     90.91 o 
  -5  -8   3     2893.95     2686.18    143.66 o 
  -4  -8   3     3427.51     3141.53    156.38 o 
  -3  -8   3     2848.99     2351.79     86.11 o 
  -2  -8   3     4124.88     3329.31    131.65 o 
   0  -8   3      207.86      239.55     49.72 o 
   1  -8   3       27.10       55.06     48.30 o 
   2  -8   3       67.16       62.27     52.48 o 
   3  -8   3      196.82      100.69     66.45 o 
   4  -8   3      456.88      301.99     81.21 o 
  -9  -7   3      272.44      315.87     60.13 o 
  -8  -7   3      619.00      607.72     70.98 o 
  -7  -7   3     1590.33     1576.32    103.81 o 
  -6  -7   3      681.81      668.30     67.07 o 
  -5  -7   3     2110.11     2004.90    115.64 o 
  -4  -7   3      364.08      348.57     44.74 o 
  -3  -7   3      248.67      220.28     21.16 o 
  -2  -7   3      263.11      213.26     21.54 o 
  -1  -7   3      995.76      981.23     57.46 o 
   0  -7   3     1734.16     1809.11     96.42 o 
   1  -7   3     1234.10     1296.30     86.28 o 
   2  -7   3     1954.93     1962.47    113.77 o 
   3  -7   3     2291.16     2157.09    124.27 o 
   4  -7   3     1038.10     1209.04    102.92 o 
   5  -7   3      626.77      812.85    103.45 o 
  -9  -6   3      256.03      234.30     53.46 o 
  -8  -6   3      182.84      143.39     45.19 o 
  -7  -6   3        5.51      -27.40     34.34 o 
  -6  -6   3      306.09      349.67     50.08 o 
  -5  -6   3     1340.89     1439.52     91.09 o 
  -4  -6   3     1949.57     1876.30     72.42 o 
  -3  -6   3     6390.26     6526.59    168.46 o 
  -2  -6   3     7942.83     8246.73    233.14 o 
  -1  -6   3    14659.00    15463.83    519.75 o 
   0  -6   3     9510.92    10024.93    352.43 o 
   1  -6   3     5501.76     5533.55    212.60 o 
   2  -6   3     3006.19     3208.24    144.46 o 
   3  -6   3     3068.71     3000.09    145.44 o 
   4  -6   3      539.12      669.01     76.77 o 
   5  -6   3      177.91      184.13     66.54 o 
   6  -6   3        1.08      -18.59     66.63 o 
  -9  -5   3        8.47        0.98     38.87 o 
  -8  -5   3      251.25      310.00     52.84 o 
  -7  -5   3      564.01      532.02     58.62 o 
  -6  -5   3      854.39      949.66     68.94 o 
  -5  -5   3     3201.75     3150.12     75.62 o 
  -4  -5   3     5701.04     5716.05    125.66 o 
  -3  -5   3     4089.86     4336.89    140.54 o 
  -2  -5   3     1503.31     1587.96     49.47 o 
  -1  -5   3     6050.69     6728.53    232.97 o 
   0  -5   3     1106.82     1227.36     61.64 o 
   2  -5   3       31.97      118.40     32.29 o 
   3  -5   3      812.08      672.21     59.60 o 
   4  -5   3      669.19      698.19     70.36 o 
   5  -5   3      410.41      309.82     59.78 o 
   6  -5   3      392.55      422.17     73.83 o 
   7  -5   3      710.63      598.65     85.22 o 
  -9  -4   3      294.14      325.12     53.73 o 
  -8  -4   3      194.66      196.85     45.01 o 
  -7  -4   3     3240.32     3154.25    151.04 o 
  -6  -4   3     1115.25     1158.99     46.93 o 
  -5  -4   3     1217.60     1143.82     35.34 o 
  -4  -4   3     1449.51     1485.32     42.06 o 
  -3  -4   3       64.63      102.52     15.10 o 
  -2  -4   3      121.87      144.89     12.77 o 
  -1  -4   3     1333.44     1327.52     55.42 o 
   0  -4   3     9892.49    11171.97    378.23 o 
   1  -4   3     2871.06     2743.02    109.41 o 
   2  -4   3     5725.03     5473.95    202.99 o 
   3  -4   3     4957.31     4598.03    182.44 o 
   4  -4   3     7474.34     6813.30    259.56 o 
   5  -4   3     1184.37     1112.08     81.21 o 
   6  -4   3      369.26      386.32     58.35 o 
   7  -4   3      352.38      481.41     70.09 o 
  -9  -3   3       59.19       21.17     41.63 o 
  -8  -3   3      384.82      395.84     51.15 o 
  -7  -3   3      458.55      505.60     49.10 o 
  -6  -3   3      106.70      103.26     15.33 o 
  -5  -3   3      438.57      420.91     20.84 o 
  -4  -3   3     1306.32     1202.66     34.28 o 
  -3  -3   3     5940.20     5871.83    126.08 o 
  -2  -3   3     6874.12     7344.17    192.49 o 
  -1  -3   3     8667.82     9740.40    239.82 o 
   0  -3   3    15763.72    17553.85    581.13 o 
   1  -3   3     6915.00     7781.99    268.46 o 
   2  -3   3     2250.35     2213.22     94.47 o 
   3  -3   3     1694.40     1544.48     78.10 o 
   4  -3   3      409.19      461.22     47.50 o 
   5  -3   3      117.75       91.00     35.67 o 
   6  -3   3      132.89       84.06     42.16 o 
   7  -3   3      372.14      281.80     59.95 o 
   8  -3   3      249.16      197.56     64.58 o 
  -9  -2   3      117.90      151.57     46.79 o 
  -8  -2   3      105.39      134.05     38.61 o 
  -7  -2   3      729.25      730.65     32.78 o 
  -6  -2   3     4683.39     4391.20    107.68 o 
  -5  -2   3     4525.29     4187.05     95.69 o 
  -4  -2   3    10627.50    10972.61    229.86 o 
  -3  -2   3     6902.44     6755.89    142.96 o 
  -2  -2   3     6458.91     6953.43    172.43 o 
  -1  -2   3     2911.01     3046.93     77.86 o 
   0  -2   3    77138.29    88949.66   2896.64 o 
   1  -2   3     6066.24     6955.89    238.21 o 
   2  -2   3      286.08      380.36     31.67 o 
   3  -2   3      394.32      460.06     37.63 o 
   4  -2   3     1047.55     1090.56     64.58 o 
   5  -2   3     2698.31     2216.78    105.50 o 
   6  -2   3     1107.86      999.74     72.50 o 
   7  -2   3     1097.97     1029.89     83.53 o 
   8  -2   3      339.06      307.69     61.38 o 
  -8  -1   3      321.32      324.44     29.62 o 
  -7  -1   3      714.35      649.07     31.57 o 
  -6  -1   3      530.73      455.04     31.48 o 
  -5  -1   3      184.45      182.48     23.70 o 
  -4  -1   3     2211.23     2354.13     57.30 o 
  -3  -1   3      421.82      440.89     22.80 o 
  -2  -1   3     5314.13     5871.58    123.44 o 
  -1  -1   3     8750.85     9128.38    334.19 o 
   0  -1   3     5207.30     5731.49    141.28 o 
   1  -1   3    10155.68    10415.61    347.54 o 
   2  -1   3    19247.43    19556.35    649.00 o 
   3  -1   3    10649.89    10347.91    355.28 o 
   4  -1   3    11527.17    11046.37    383.74 o 
   5  -1   3     2481.68     2343.98    109.50 o 
   6  -1   3     1352.27     1162.96     75.61 o 
   7  -1   3      160.53      155.84     44.21 o 
   8  -1   3      195.66      284.56     59.60 o 
   9  -1   3       29.41      -37.00     52.04 o 
  -8   0   3       25.02       16.40     24.66 o 
  -7   0   3      132.58      157.50     20.24 o 
  -6   0   3      422.70      413.17     23.53 o 
  -5   0   3      959.76      945.51     32.48 o 
  -4   0   3       56.56       82.29     10.82 o 
  -3   0   3    12318.23    12858.06    266.39 o 
  -2   0   3    22314.05    23331.02    475.19 o 
  -1   0   3    36268.19    37721.45    908.49 o 
   0   0   3    23806.00    25576.23    617.32 o 
   1   0   3    19447.33    21210.52    511.73 o 
   2   0   3     9330.63    10025.73    337.93 o 
   3   0   3     5985.20     5467.72    195.43 o 
   4   0   3     6065.30     6121.79    222.74 o 
   5   0   3      264.73      306.44     37.54 o 
   6   0   3        2.28       19.21     32.29 o 
   7   0   3        7.94       93.93     41.54 o 
   8   0   3      952.92      792.65     76.59 o 
   9   0   3      113.38       91.71     56.13 o 
  -8   1   3      192.60      288.69     50.52 o 
  -7   1   3      156.01      190.32     28.00 o 
  -6   1   3     2498.89     2340.63     77.23 o 
  -5   1   3     3098.73     2947.45     73.06 o 
  -4   1   3     3909.30     3528.11     81.93 o 
  -3   1   3     5528.38     5370.81    116.46 o 
  -2   1   3    13476.78    14446.72    362.00 o 
  -1   1   3     6805.34     7294.46    150.95 o 
   0   1   3     8402.74     9080.73    222.40 o 
   1   1   3     2370.41     2524.34     66.61 o 
   2   1   3    24051.02    25986.65    939.43 o 
   3   1   3     1786.67     1918.63     68.80 o 
   4   1   3     1817.70     1610.71     54.44 o 
   5   1   3     3901.79     3628.28    181.28 o 
   6   1   3     3569.56     3276.17    167.50 o 
   7   1   3     2335.24     2096.52    112.70 o 
   8   1   3     1693.58     1711.35    108.17 o 
   9   1   3      943.39      928.48     85.57 o 
  -8   2   3      293.83      311.65     37.58 o 
  -7   2   3       74.82       79.58     24.70 o 
  -6   2   3      931.91      852.39     60.13 o 
  -5   2   3      727.00      673.34     37.12 o 
  -4   2   3      327.11      278.16     24.68 o 
  -3   2   3     2485.52     2581.56     72.08 o 
  -2   2   3      621.25      633.51     43.50 o 
  -1   2   3     1410.81     1471.88     43.30 o 
   0   2   3     1981.73     1983.99     54.20 o 
   1   2   3    12201.34    13389.83    274.34 o 
   2   2   3     5892.02     5974.55    125.92 o 
   3   2   3     8379.03     9063.92    232.83 o 
   4   2   3     8854.06     8892.77    269.79 o 
   5   2   3     3162.59     2787.41     85.78 o 
   6   2   3      682.18      640.70     97.89 o 
   7   2   3      910.47      939.26     49.59 o 
   8   2   3      373.44      469.27     40.34 o 
   9   2   3       64.61      130.32     57.11 o 
  10   2   3       32.60       81.48     60.58 o 
  -7   3   3        9.42        0.14     44.65 o 
  -6   3   3      331.97      282.27     30.45 o 
  -5   3   3      676.27      628.09     37.17 o 
  -4   3   3     2337.11     2246.85     73.63 o 
  -3   3   3     3312.26     3026.57     88.93 o 
  -2   3   3    13205.04    12983.30    472.60 o 
  -1   3   3    13305.98    14312.71    351.25 o 
   0   3   3    12548.13    13847.27    284.93 o 
   1   3   3    16657.55    17599.72    444.60 o 
   2   3   3    16598.60    17210.95    352.93 o 
   3   3   3     2927.71     2796.16     80.19 o 
   4   3   3     1500.91     1375.50     76.85 o 
   5   3   3      495.49      618.75     34.47 o 
   6   3   3     1110.52     1089.07     49.36 o 
   7   3   3       57.29       60.64     24.08 o 
   8   3   3      789.15      737.50     48.62 o 
   9   3   3      462.04      454.16     43.04 o 
  10   3   3      227.52      256.52     52.44 o 
  -7   4   3       75.36      118.13     60.22 o 
  -6   4   3      451.67      467.25     61.64 o 
  -5   4   3     1862.36     1942.40     73.24 o 
  -4   4   3      591.05      613.80     38.35 o 
  -3   4   3     2128.61     1957.29     66.95 o 
  -2   4   3     1784.24     1803.51     81.12 o 
  -1   4   3     1819.68     1942.01     59.25 o 
   0   4   3       94.56      119.56     31.28 o 
   1   4   3      600.01      607.45     19.26 o 
   2   4   3      839.23     1040.31     36.79 o 
   3   4   3      929.20      997.85    120.22 o 
   4   4   3     2914.16     3399.31     99.11 o 
   5   4   3     3381.31     3442.13    101.96 o 
   6   4   3     6007.64     5576.58    157.09 o 
   7   4   3      836.47      890.69     47.36 o 
   8   4   3      999.12     1036.92     54.99 o 
   9   4   3      610.60      709.07     50.53 o 
  10   4   3      156.14      302.27     42.93 o 
  -6   5   3      236.70      194.81     71.34 o 
  -5   5   3      263.28      355.10     67.25 o 
  -4   5   3       96.39      122.92     25.29 o 
  -3   5   3       94.58      111.88     22.70 o 
  -2   5   3      934.59      948.32     54.53 o 
  -1   5   3     2925.24     2933.69    166.79 o 
   0   5   3     5047.69     5439.13    117.91 o 
   1   5   3     5015.29     5310.85    141.44 o 
   2   5   3    11091.62    11997.70    306.40 o 
   3   5   3     8348.96     7956.45    208.77 o 
   4   5   3     9742.45     9689.33    253.59 o 
   5   5   3    10022.19     9360.50    247.76 o 
   6   5   3     3969.00     3633.64    110.63 o 
   7   5   3      554.54      646.60     40.64 o 
   8   5   3       79.37      141.52     29.60 o 
   9   5   3      106.32      192.70     36.88 o 
  10   5   3        2.29      -19.00     35.13 o 
  -6   6   3       42.13      -32.02     70.18 o 
  -5   6   3       70.98       91.27     61.38 o 
  -4   6   3      624.90      698.90     82.10 o 
  -3   6   3      514.88      545.46     71.25 o 
  -2   6   3     3248.09     3350.48    156.82 o 
  -1   6   3     5815.27     6178.36    229.85 o 
   0   6   3     2129.78     2089.58     93.84 o 
   1   6   3     2723.25     2941.34     85.91 o 
   2   6   3     1992.41     1868.83     60.18 o 
   3   6   3      378.96      325.57     50.30 o 
   5   6   3        0.79       52.07     27.80 o 
   6   6   3      387.29      474.60     35.01 o 
   7   6   3     1105.55     1183.93     55.88 o 
   8   6   3     1389.08     1118.72     57.85 o 
   9   6   3      896.36      780.30     52.83 o 
  10   6   3      293.61      361.86     59.42 o 
  -5   7   3      506.78      520.99     98.65 o 
  -4   7   3      992.71     1320.23    118.22 o 
  -3   7   3     1180.68     1149.18     99.18 o 
  -2   7   3     2032.88     2136.01    125.24 o 
  -1   7   3     2781.85     2654.60    119.46 o 
   0   7   3      760.33      717.58     53.55 o 
   1   7   3      110.67      140.90     30.33 o 
   2   7   3       40.82       46.06     17.05 o 
   3   7   3     1355.07     1605.37     96.29 o 
   4   7   3     2322.18     2536.21    112.70 o 
   5   7   3     1400.71     1317.45     74.81 o 
   6   7   3     3142.69     2998.14    121.78 o 
   7   7   3     2817.31     2681.30     93.32 o 
   8   7   3     1447.88     1437.21     75.03 o 
   9   7   3      669.04      835.33     56.56 o 
  10   7   3      284.35      354.83     60.49 o 
  -4   8   3      100.25       65.74     77.21 o 
  -3   8   3       92.57      101.85     65.11 o 
  -2   8   3       21.03       41.81     51.41 o 
  -1   8   3      223.86      238.93     43.68 o 
   0   8   3     1546.51     1622.49     87.00 o 
   1   8   3     2909.66     2903.58    126.22 o 
   2   8   3     3272.40     3076.15    129.96 o 
   3   8   3     3390.26     3444.32    115.95 o 
   4   8   3     4439.48     4629.75    135.35 o 
   5   8   3     1925.97     1931.18     71.34 o 
   6   8   3      669.48      791.39     79.83 o 
   7   8   3       99.70      145.49     32.07 o 
   8   8   3      115.26      143.38     34.19 o 
   9   8   3       33.28      151.40     50.35 o 
  -3   9   3      705.85      806.35    103.36 o 
  -2   9   3      304.93      415.32     76.32 o 
   0   9   3     2522.73     2703.44    126.49 o 
   1   9   3     2899.30     2836.07    128.63 o 
   2   9   3     2414.54     2197.30    104.79 o 
   3   9   3     1415.79     1480.79     83.79 o 
   4   9   3      170.22      177.73     43.76 o 
   5   9   3      224.30      335.12     35.76 o 
   6   9   3        2.96       97.68     69.16 o 
   7   9   3      247.13      203.53     36.85 o 
   8   9   3      206.53      224.09     39.03 o 
   9   9   3      226.70      255.20     60.40 o 
  -1  10   3      254.87      277.89     65.11 o 
   0  10   3       30.64      139.21     44.12 o 
   1  10   3        0.79       17.08     39.58 o 
   2  10   3      267.74      314.27     46.97 o 
   3  10   3     1226.07     1199.17     79.79 o 
   5  10   3     3534.77     3820.98    132.67 o 
   6  10   3     1116.96     1219.20    146.90 o 
   7  10   3     1637.85     1837.85    265.97 o 
   8  10   3      636.52      733.50     82.81 o 
   1  11   3      762.36      661.45     69.29 o 
   2  11   3      699.36      693.21     66.09 o 
   3  11   3     1596.00     1452.32     91.89 o 
   4  11   3      699.44      770.33     69.20 o 
   5  11   3      692.23      789.01     73.30 o 
   6  11   3      796.13     1120.89     89.66 o 
   7  11   3      214.15      355.99     66.98 o 
   4  12   3       13.18       23.39     45.45 o 
  -5 -11   4      235.21      177.64     56.04 o 
  -4 -11   4       40.85      -12.54     44.57 o 
  -3 -11   4        1.80       48.48     42.34 o 
  -7 -10   4        2.85       -7.74     60.40 o 
  -6 -10   4        1.45       -0.71     56.31 o 
  -5 -10   4      325.07      306.35     61.47 o 
  -4 -10   4      969.16      880.01     77.92 o 
  -3 -10   4     1039.39      748.44     68.32 o 
  -2 -10   4     2314.42     1917.28    108.88 o 
   0 -10   4      899.21     1190.27    105.23 o 
   1 -10   4     1286.75     1433.91    117.86 o 
  -8  -9   4      355.74      310.89     74.90 o 
  -7  -9   4      603.96      502.67     75.52 o 
  -6  -9   4     1013.42     1026.33     91.27 o 
  -5  -9   4     1671.05     1479.72    101.67 o 
  -4  -9   4     2354.58     2023.31    117.24 o 
  -2  -9   4     2506.38     2045.01    107.99 o 
  -1  -9   4     1084.61     1259.39     92.87 o 
   0  -9   4       81.26       65.91     52.66 o 
   1  -9   4       20.02       -3.74     57.64 o 
   2  -9   4       23.12       47.77     65.29 o 
   3  -9   4      236.46       88.95     72.14 o 
  -8  -8   4      956.09     1060.40     95.36 o 
  -7  -8   4      320.23      333.84     63.07 o 
  -6  -8   4     1757.06     1527.85    108.52 o 
  -5  -8   4     1070.38      843.09     76.50 o 
  -4  -8   4     1236.61     1075.79     80.32 o 
  -3  -8   4        1.50       12.10     29.27 o 
  -2  -8   4      613.20      553.60     34.03 o 
  -1  -8   4       60.78       94.11     38.87 o 
   0  -8   4     1269.57     1378.32     91.62 o 
   1  -8   4     1174.45     1337.04     95.18 o 
   2  -8   4     1867.41     1666.26    115.19 o 
   3  -8   4      752.56      657.27     86.02 o 
   4  -8   4      454.06      384.45     88.60 o 
  -9  -7   4      167.56      164.56     56.31 o 
  -8  -7   4      167.56      127.47     50.44 o 
  -7  -7   4      473.68      411.85     61.47 o 
  -6  -7   4       83.15      128.27     45.37 o 
  -5  -7   4      789.36      790.25     73.12 o 
  -4  -7   4     2177.73     1890.91     88.77 o 
  -3  -7   4     2036.80     1949.75     98.83 o 
  -2  -7   4     6625.28     6545.58    171.89 o 
  -1  -7   4     6265.64     7001.08    256.00 o 
   0  -7   4     5362.25     5331.27    206.90 o 
   1  -7   4     3439.76     3318.37    147.93 o 
   2  -7   4     2284.14     2026.69    114.57 o 
   3  -7   4      845.81      903.04     84.86 o 
   4  -7   4       31.82       57.20     60.04 o 
   5  -7   4        0.59      -44.12     60.84 o 
  -9  -6   4       43.37       66.18     46.52 o 
  -8  -6   4       80.70       57.02     46.34 o 
  -7  -6   4     1612.71     1645.35    103.72 o 
  -6  -6   4     1171.34     1169.90     82.73 o 
  -5  -6   4     2818.92     2648.64    134.41 o 
  -4  -6   4     5649.85     5392.97    158.64 o 
  -3  -6   4     4694.13     4951.66    131.67 o 
  -2  -6   4     2404.63     2338.49     70.08 o 
   0  -6   4     1192.79     1303.24     71.61 o 
   1  -6   4       83.55       80.95     32.38 o 
   2  -6   4      117.31      162.25     40.38 o 
   3  -6   4      488.01      431.51     56.13 o 
   4  -6   4      712.99      784.83     80.59 o 
   5  -6   4      305.79      274.42     65.74 o 
   6  -6   4      482.93      380.09     82.37 o 
  -9  -5   4      165.36      198.19     49.90 o 
  -8  -5   4      449.02      463.53     58.17 o 
  -7  -5   4     1578.53     1579.08     96.87 o 
  -6  -5   4      973.13      919.94     73.65 o 
  -5  -5   4      579.21      549.83     34.41 o 
  -4  -5   4      438.69      415.63     29.41 o 
  -3  -5   4      109.13      115.07     14.49 o 
  -2  -5   4      171.78      176.60     15.85 o 
   0  -5   4     9025.71     9682.10    334.64 o 
   1  -5   4     5584.92     5940.86    218.38 o 
   2  -5   4     4341.48     4119.38    164.47 o 
   3  -5   4     4930.78     4762.95    193.65 o 
   4  -5   4     3287.10     2890.77    138.94 o 
   5  -5   4     1885.94     1696.05    106.83 o 
   6  -5   4      886.78      969.58     92.15 o 
   7  -5   4      130.76      185.47     67.78 o 
  -9  -4   4        9.56       51.59     41.27 o 
  -8  -4   4      168.33      137.16     41.90 o 
  -7  -4   4        0.75       13.16     34.60 o 
  -6  -4   4      148.00      174.09     22.38 o 
  -5  -4   4      214.36      210.64     44.21 o 
  -4  -4   4     3487.25     3483.34     79.99 o 
  -3  -4   4     8799.08     9700.54    289.41 o 
  -2  -4   4     3960.39     4205.95    116.04 o 
  -1  -4   4    12574.39    14662.72    535.67 o 
   0  -4   4     9288.40    10067.54    342.29 o 
   1  -4   4     1852.81     1687.69     76.85 o 
   2  -4   4     1441.37     1412.47     72.32 o 
   3  -4   4     2195.90     2290.43    107.01 o 
   4  -4   4      160.48      206.28     44.48 o 
   5  -4   4       12.23       27.58     37.45 o 
   6  -4   4       11.24       57.64     48.39 o 
   7  -4   4      200.73      199.88     61.82 o 
  -9  -3   4      143.54      161.00     48.39 o 
  -8  -3   4      470.97      506.58     57.82 o 
  -7  -3   4      992.22     1023.58     52.26 o 
  -6  -3   4     2880.59     2826.08    117.42 o 
  -5  -3   4     4270.84     4156.30     94.92 o 
  -4  -3   4    10515.79    10473.95    219.93 o 
  -3  -3   4     9869.79    10063.11    248.70 o 
  -2  -3   4    12422.30    13525.39    720.02 o 
  -1  -3   4     2388.16     2544.27     69.92 o 
   0  -3   4     3372.69     4173.02    147.39 o 
   1  -3   4        4.78       49.19     16.99 o 
   2  -3   4     2477.54     2707.89    109.86 o 
   3  -3   4      430.31      436.04     42.25 o 
   4  -3   4     3447.44     2983.10    130.23 o 
   5  -3   4     2437.89     1875.20     99.36 o 
   6  -3   4     1077.23      995.47     79.88 o 
   7  -3   4     1906.18     1678.00    111.46 o 
   8  -3   4      625.38      721.58     81.93 o 
  -8  -2   4      486.78      570.36     58.00 o 
  -7  -2   4     1326.24     1281.38     52.42 o 
  -6  -2   4      610.78      543.93     32.19 o 
  -5  -2   4      155.85      148.34     14.67 o 
  -4  -2   4      488.82      458.32     20.92 o 
  -3  -2   4      437.98      450.28     18.33 o 
  -2  -2   4     1888.77     1729.50     78.01 o 
  -1  -2   4      543.10      721.47     36.69 o 
   0  -2   4    34471.62    39877.21    959.60 o 
   1  -2   4    13888.00    14616.64    487.55 o 
   2  -2   4     5638.10     5452.96    195.61 o 
   3  -2   4     3669.58     3463.36    136.27 o 
   4  -2   4     8645.31     8337.95    299.24 o 
   5  -2   4     2961.98     2718.38    124.09 o 
   6  -2   4     1977.42     1926.80    106.12 o 
   7  -2   4       31.41       34.69     44.21 o 
   8  -2   4      113.94      181.37     59.33 o 
  -8  -1   4       64.79       82.28     29.71 o 
  -7  -1   4      218.85      172.19     23.81 o 
  -6  -1   4      334.01      284.74     21.17 o 
  -5  -1   4     1253.67     1148.16     36.77 o 
  -4  -1   4     2884.69     2642.69     63.37 o 
  -3  -1   4     7085.68     6838.08    145.44 o 
  -2  -1   4     8003.88     7821.45    193.91 o 
  -1  -1   4     2539.28     2570.54    105.68 o 
   0  -1   4    31569.13    33794.91   1103.99 o 
   1  -1   4    31901.68    35300.64   1156.20 o 
   2  -1   4    10316.10    10903.15    369.15 o 
   3  -1   4     4726.36     4641.71    171.77 o 
   4  -1   4     1400.67     1319.61     69.47 o 
   5  -1   4      324.71      355.10     41.99 o 
   6  -1   4      197.94      158.34     40.83 o 
   7  -1   4       81.43       81.21     43.14 o 
   8  -1   4      466.25      455.88     64.58 o 
   9  -1   4      162.81      122.58     60.13 o 
  -8   0   4      139.75      161.27     35.67 o 
  -7   0   4      201.42      239.76     28.01 o 
  -6   0   4     1556.42     1461.56     79.72 o 
  -5   0   4     2401.91     2206.25     60.73 o 
  -4   0   4     5720.68     5919.66    129.59 o 
  -3   0   4     1411.30     1220.87     33.58 o 
  -2   0   4     2707.58     2857.60     63.48 o 
  -1   0   4      224.74      243.86     11.91 o 
   0   0   4     3630.89     4084.97    103.95 o 
   1   0   4      143.27      183.38     11.66 o 
   2   0   4     5137.86     5850.75    203.43 o 
   3   0   4     4960.85     5423.33    195.07 o 
   4   0   4     2570.98     2404.47    103.72 o 
   5   0   4     6105.34     5231.46    200.05 o 
   6   0   4     3555.39     3074.81    136.27 o 
   7   0   4     3676.40     3559.87    159.76 o 
   8   0   4      180.12      246.66     52.66 o 
   9   0   4      353.93      401.00     71.16 o 
  -8   1   4      174.93      241.59     40.92 o 
  -7   1   4      989.77      989.23     50.55 o 
  -6   1   4      853.86      723.57     40.78 o 
  -5   1   4      624.70      582.75     26.89 o 
  -4   1   4      490.49      551.24     22.93 o 
  -3   1   4     3094.44     3399.79     77.20 o 
  -2   1   4     1029.18     1104.47     29.48 o 
  -1   1   4      331.84      326.37     15.33 o 
   0   1   4     2097.76     2175.67     58.50 o 
   1   1   4      832.43      852.26     28.32 o 
   2   1   4    24599.65    25645.15    620.51 o 
   3   1   4     5583.55     5537.73    197.39 o 
   4   1   4     7967.78     8036.49    284.20 o 
   5   1   4     4230.90     3677.11    149.88 o 
   6   1   4     1169.75     1020.73     68.67 o 
   7   1   4     1429.34     1315.60     85.31 o 
   8   1   4       76.47      169.01     48.30 o 
   9   1   4        2.81       35.05     52.30 o 
  -8   2   4       43.27       48.51     30.04 o 
  -7   2   4       46.90       25.96     23.92 o 
  -6   2   4       61.85       89.26     24.54 o 
  -5   2   4     1270.13     1157.84     49.36 o 
  -4   2   4     2749.39     2379.66     60.44 o 
  -3   2   4     3307.13     3095.20     72.26 o 
  -2   2   4     5203.27     4856.75    131.58 o 
  -1   2   4     9661.53    10053.44    248.49 o 
   0   2   4     9350.13     9898.79    243.92 o 
   1   2   4    30297.88    31137.41    751.80 o 
   2   2   4      908.67      724.78     21.04 o 
   3   2   4     1703.43     1645.35     40.25 o 
   4   2   4     1649.67     2025.47     64.23 o 
   5   2   4      303.78      330.34     25.62 o 
   6   2   4      819.56      749.46     41.04 o 
   7   2   4      446.17      389.82    107.01 o 
   8   2   4      820.34      722.29     73.21 o 
   9   2   4      715.70      685.64     76.41 o 
  10   2   4      341.21      538.52     81.48 o 
  -7   3   4      194.63      186.41     31.16 o 
  -6   3   4      225.49      264.99     50.26 o 
  -5   3   4     2090.15     1971.27     71.58 o 
  -4   3   4     2691.11     2627.20     83.71 o 
  -3   3   4     4246.08     3972.41    117.82 o 
  -2   3   4     4614.55     4778.58    126.47 o 
  -1   3   4     2346.18     2348.22     66.97 o 
   0   3   4     1303.83     1425.26     44.12 o 
   1   3   4       32.71       41.84      9.00 o 
   2   3   4      247.45      255.55     11.44 o 
   3   3   4     3026.49     3053.83     87.32 o 
   4   3   4     3912.06     4127.72    115.81 o 
   5   3   4     4974.32     4886.53    137.89 o 
   6   3   4     2264.58     2043.37     72.20 o 
   7   3   4     1399.05     1304.62     57.77 o 
   8   3   4      602.12      729.49     48.05 o 
   9   3   4      467.30      466.96     49.32 o 
  10   3   4       69.23       62.62     60.31 o 
  -7   4   4      123.77      131.95     33.09 o 
  -6   4   4      220.38      249.57     40.87 o 
  -5   4   4      208.46      247.33     30.29 o 
  -4   4   4       44.64       50.91     21.53 o 
  -3   4   4      313.66      281.74     25.32 o 
  -2   4   4      122.07       97.19     16.66 o 
  -1   4   4     4358.73     4497.75    120.13 o 
   0   4   4     5457.84     5719.04    122.47 o 
   1   4   4    24927.49    28403.30    579.31 o 
   2   4   4    21263.53    22402.29    458.70 o 
   3   4   4    16851.79    17151.49    433.46 o 
   4   4   4     7770.90     7528.01    199.95 o 
   5   4   4     6828.91     6277.69    171.55 o 
   6   4   4     4245.83     3768.44    113.15 o 
   7   4   4     1690.82     1739.60     91.71 o 
   8   4   4      165.77      227.59     32.80 o 
   9   4   4        0.41       -1.51     30.04 o 
  10   4   4        9.59        8.82     35.22 o 
  -6   5   4        3.53        6.35     27.70 o 
  -5   5   4      152.66      190.25     32.26 o 
  -4   5   4      132.58      154.40     26.79 o 
  -3   5   4     2970.13     2819.23     92.93 o 
  -2   5   4     1899.44     1729.86     82.28 o 
  -1   5   4     6569.77     6829.01    178.63 o 
   0   5   4     2971.66     2847.35     73.30 o 
   1   5   4     3900.48     3991.69     88.57 o 
   2   5   4    10533.44    11548.85    240.78 o 
   3   5   4     2016.42     1875.84     60.70 o 
   4   5   4      148.30      107.63     24.37 o 
   5   5   4       22.80       28.33     26.55 o 
   6   5   4       16.54       73.46     21.70 o 
   7   5   4      216.77      209.06     29.07 o 
   8   5   4      207.00      124.05     30.51 o 
   9   5   4      812.77      724.00     51.12 o 
  10   5   4      315.21      385.57     64.53 o 
  -5   6   4      696.81      671.59     93.31 o 
  -4   6   4     1281.94     1389.61    108.61 o 
  -3   6   4     2301.58     2237.85     81.84 o 
  -2   6   4      844.65      832.15     56.66 o 
  -1   6   4     1048.02     1061.15     48.79 o 
   0   6   4      242.30      229.09     20.25 o 
   1   6   4        0.93       10.58     11.96 o 
   2   6   4     1047.38     1109.32     41.56 o 
   3   6   4     1534.91     1595.15     93.31 o 
   4   6   4     3016.92     2983.99     90.91 o 
   5   6   4     5918.22     5279.81    150.25 o 
   6   6   4     2977.63     2764.47     91.49 o 
   7   6   4     3761.28     3388.43    131.43 o 
   8   6   4     1425.29     1454.04     66.25 o 
   9   6   4      749.98      924.92     58.53 o 
  10   6   4      584.68      794.36     57.80 o 
  -5   7   4       93.70       14.50     79.26 o 
  -4   7   4        3.11       47.14     67.51 o 
  -3   7   4       57.23      127.65     65.20 o 
  -2   7   4       25.02      102.56     49.81 o 
  -1   7   4     1136.88     1203.97     76.85 o 
   0   7   4     1776.08     1600.96     82.55 o 
   1   7   4     3865.99     3609.33    145.88 o 
   2   7   4     3112.57     3118.44     92.76 o 
   3   7   4     3789.20     3804.10    111.33 o 
   4   7   4     2911.71     2667.43     84.96 o 
   5   7   4     1509.89     1464.57     58.18 o 
   6   7   4     2194.72     2062.14     75.80 o 
   7   7   4      544.37      621.01     43.71 o 
   8   7   4       35.13      104.98     31.47 o 
   9   7   4       16.14       34.51     32.98 o 
  10   7   4       31.62       33.54     41.90 o 
  -4   8   4      147.52      222.38     85.75 o 
  -3   8   4      852.04      833.31    100.43 o 
  -2   8   4     1545.17     1579.79    109.41 o 
  -1   8   4     1116.07     1064.49     76.68 o 
   0   8   4     3047.61     2917.46    130.85 o 
   1   8   4     2484.54     2345.58    110.66 o 
   2   8   4     3565.60     3307.69    139.92 o 
   3   8   4     2548.16     2539.09     82.52 o 
   4   8   4       32.22       47.32     29.98 o 
   5   8   4        1.10       32.72     23.39 o 
   6   8   4        7.58       21.64     25.50 o 
   7   8   4       19.22       42.35     29.91 o 
   8   8   4      469.69      470.50     44.09 o 
   9   8   4      485.24      476.04     48.71 o 
  -3   9   4      103.17       99.54     74.10 o 
  -2   9   4      112.87       36.38     57.55 o 
   0   9   4       26.72       75.88     41.10 o 
   1   9   4      196.70      197.30     41.10 o 
   2   9   4      322.28      292.83     43.41 o 
   3   9   4     1169.14     1267.84     82.73 o 
   4   9   4     2241.37     2685.04    280.91 o 
   5   9   4     3045.45     3073.63    102.82 o 
   6   9   4     2756.48     2755.20    101.89 o 
   7   9   4      805.43      988.82     57.09 o 
   8   9   4      796.51      825.62     56.25 o 
   9   9   4      366.91      422.79     69.20 o 
  -1  10   4      189.56      222.11     66.54 o 
   0  10   4      756.66      843.89     74.54 o 
   1  10   4     1164.36     1046.79     75.25 o 
   2  10   4     1728.65     1558.62     93.40 o 
   3  10   4     1143.71     1064.40     79.17 o 
   4  10   4     4044.33     4076.86    175.50 o 
   5  10   4     1906.88     1795.59    105.05 o 
   6  10   4      819.40      846.99     55.28 o 
   7  10   4      265.03      466.42     51.33 o 
   8  10   4       54.95       95.64     64.13 o 
   0  11   4      331.82      392.01     62.80 o 
   1  11   4      769.58      700.94     67.78 o 
   2  11   4      498.98      626.05     65.74 o 
   3  11   4       51.63      150.77     48.03 o 
   4  11   4       65.23      130.14     45.72 o 
   5  11   4      166.71      312.22     59.15 o 
   6  11   4       86.39      133.16     49.37 o 
   7  11   4      459.74      436.57     58.17 o 
  -5 -11   5      378.84      294.79     66.80 o 
  -4 -11   5      689.74      526.15     66.00 o 
  -3 -11   5      874.78      715.53     71.61 o 
  -6 -10   5      926.70     1022.68     98.38 o 
  -5 -10   5     1371.17     1209.75    100.78 o 
  -4 -10   5     1374.77     1121.96     88.15 o 
  -2 -10   5      776.39      687.96     68.67 o 
   1 -10   5       16.76      -38.61     67.16 o 
  -7  -9   5      579.35      492.44     76.85 o 
  -6  -9   5      871.74      855.99     85.04 o 
  -5  -9   5      643.63      685.73     74.01 o 
  -4  -9   5      145.61      168.12     48.03 o 
  -3  -9   5       76.67       37.80     37.18 o 
  -2  -9   5       16.11       33.27     37.18 o 
   0  -9   5     1189.41     1244.53     96.51 o 
   1  -9   5     1037.00     1147.13     92.69 o 
   2  -9   5     1184.84     1178.26    106.39 o 
  -8  -8   5       12.91       -3.38     50.44 o 
  -7  -8   5        0.09       25.44     49.90 o 
  -6  -8   5       88.47       31.58     49.99 o 
  -5  -8   5      210.39      223.89     54.62 o 
  -4  -8   5     2701.04     2366.13    131.83 o 
  -3  -8   5     1333.69     1349.58     86.91 o 
  -2  -8   5     2483.34     2230.57    114.13 o 
  -1  -8   5     2326.42     2416.92    117.68 o 
   0  -8   5     3067.65     3185.20    145.26 o 
   1  -8   5     1773.92     1533.72    101.32 o 
   2  -8   5     1089.09      921.81     87.53 o 
   3  -8   5      124.68       33.00     63.87 o 
   4  -8   5       18.51      -26.06     70.45 o 
  -8  -7   5      542.77      659.23     76.68 o 
  -7  -7   5      411.95      387.83     63.07 o 
  -6  -7   5     1534.20     1429.64     98.74 o 
  -5  -7   5     2086.49     1816.14    109.77 o 
  -4  -7   5     3410.63     2969.87    100.89 o 
  -3  -7   5     2463.82     2271.49    113.06 o 
  -2  -7   5     1300.34     1193.92     76.14 o 
  -1  -7   5     2661.76     2763.91     87.83 o 
   0  -7   5      272.84      241.86     43.59 o 
   1  -7   5      108.23      148.02     43.68 o 
   2  -7   5      137.05      108.17     46.34 o 
   3  -7   5      200.91      239.10     60.93 o 
   4  -7   5      873.08      860.17     92.15 o 
   5  -7   5      422.61      431.60     84.95 o 
  -9  -6   5      235.08      314.62     60.75 o 
  -8  -6   5      983.78     1028.11     86.28 o 
  -7  -6   5      143.48      157.00     47.32 o 
  -6  -6   5      818.12      753.34     70.09 o 
  -5  -6   5      654.77      642.76     91.58 o 
  -4  -6   5      165.03      188.93     58.49 o 
  -3  -6   5      634.95      621.95     53.99 o 
  -2  -6   5     1240.24     1186.27     71.96 o 
  -1  -6   5     1657.84     1793.52     60.81 o 
   0  -6   5     3132.76     3252.90    132.36 o 
   1  -6   5     6150.75     6042.44    227.98 o 
   2  -6   5     4092.46     3796.84    162.16 o 
   3  -6   5     5337.90     4843.54    201.57 o 
   4  -6   5     1395.61     1230.57     92.51 o 
   5  -6   5     1291.35     1300.48    107.72 o 
   6  -6   5      411.61      509.07     80.86 o 
  -9  -5   5       56.49       62.00     45.90 o 
  -8  -5   5      233.45      175.68     47.50 o 
  -7  -5   5      215.64      208.77     45.90 o 
  -6  -5   5      974.88      825.39     68.58 o 
  -5  -5   5       39.11       46.69     19.16 o 
  -4  -5   5     1823.10     1681.16     63.83 o 
  -3  -5   5     4477.38     4527.05    186.27 o 
  -2  -5   5     5156.16     5757.08    228.61 o 
  -1  -5   5     6029.86     6795.08    175.87 o 
   0  -5   5     6478.54     7051.61    249.16 o 
   1  -5   5     6047.29     6521.54    237.32 o 
   2  -5   5     2878.90     2910.88    127.82 o 
   3  -5   5     1488.11     1493.51     90.29 o 
   4  -5   5      299.86      306.08     56.04 o 
   5  -5   5        0.38        0.71     42.16 o 
   6  -5   5        8.97      -41.90     48.12 o 
  -9  -4   5      144.03      181.82     49.90 o 
  -8  -4   5      385.58      430.80     57.73 o 
  -7  -4   5     1607.67     1562.71     96.69 o 
  -6  -4   5      538.40      569.91     66.89 o 
  -5  -4   5     4114.59     3977.89    120.83 o 
  -4  -4   5     5106.94     4966.51    145.16 o 
  -3  -4   5    12929.73    14523.39    718.60 o 
  -2  -4   5     2853.39     2967.18    128.45 o 
  -1  -4   5     2047.88     2289.46     65.58 o 
   0  -4   5       19.82       51.77     18.06 o 
   1  -4   5     1151.22     1219.98     62.98 o 
   2  -4   5     1227.95     1386.59     74.45 o 
   3  -4   5      905.90      909.80     63.16 o 
   4  -4   5     2429.18     2319.25    113.95 o 
   5  -4   5     1428.38     1339.44     86.91 o 
   6  -4   5      906.87      818.01     77.12 o 
   7  -4   5      738.06      793.10     87.80 o 
  -9  -3   5      134.75       46.70     46.79 o 
  -8  -3   5      221.52      215.98     44.03 o 
  -7  -3   5      787.81      756.29     42.68 o 
  -6  -3   5     2091.20     1958.69     69.56 o 
  -5  -3   5      151.80      159.56     20.88 o 
  -4  -3   5      730.68      725.02     25.44 o 
  -3  -3   5      614.83      679.14     33.40 o 
  -2  -3   5      151.55      128.98     23.22 o 
  -1  -3   5      409.44      409.45     31.67 o 
   0  -3   5     7930.58     9372.46    234.13 o 
   1  -3   5    14651.05    16229.08    543.59 o 
   2  -3   5     1899.77     1680.58     78.81 o 
   3  -3   5     4957.33     5208.78    197.39 o 
   4  -3   5     3084.23     2798.26    123.38 o 
   5  -3   5     1561.97     1563.60     89.40 o 
   6  -3   5      398.61      436.31     57.73 o 
   7  -3   5      349.72      453.12     67.60 o 
   8  -3   5       10.99      -15.83     48.75 o 
  -8  -2   5        0.58        0.53     34.51 o 
  -7  -2   5       33.17       39.77     20.57 o 
  -6  -2   5      302.17      326.07     44.70 o 
  -5  -2   5      867.17      832.80     30.84 o 
  -4  -2   5     1730.55     1679.19     44.59 o 
  -3  -2   5     5919.03     5708.78    122.60 o 
  -2  -2   5    22987.20    23348.47    844.07 o 
  -1  -2   5    13564.46    14702.98    528.56 o 
   0  -2   5    16604.17    18532.46    450.17 o 
   1  -2   5    20687.82    21596.56    713.93 o 
   2  -2   5    10557.35    10888.92    371.55 o 
   3  -2   5     1674.78     1644.91     76.94 o 
   4  -2   5      912.65      734.48     53.10 o 
   5  -2   5       70.27       66.80     35.14 o 
   6  -2   5        3.61       23.75     36.83 o 
   7  -2   5        9.04       49.72     45.63 o 
   8  -2   5       63.59      129.51     53.55 o 
  -8  -1   5       36.29       47.68     31.04 o 
  -7  -1   5      574.26      591.37     36.66 o 
  -6  -1   5     1021.12      884.20     41.96 o 
  -5  -1   5     1473.25     1408.50     43.57 o 
  -4  -1   5     2359.78     2513.71     61.71 o 
  -3  -1   5     3855.38     3750.51     84.09 o 
  -2  -1   5     1178.79     1124.59     50.79 o 
  -1  -1   5      864.79      988.26     52.30 o 
   0  -1   5      424.95      424.40     18.20 o 
   1  -1   5       68.88      134.18     25.26 o 
   2  -1   5     2177.17     2296.04     91.89 o 
   3  -1   5     2521.61     2608.79    107.37 o 
   4  -1   5     3047.07     2763.75    116.88 o 
   5  -1   5     3896.33     3744.80    155.76 o 
   6  -1   5     1798.74     1468.60     85.93 o 
   7  -1   5      359.23      316.23     53.02 o 
   8  -1   5      664.44      613.86     73.92 o 
   9  -1   5      106.31      165.36     57.82 o 
  -8   0   5      172.55      241.42     37.27 o 
  -7   0   5      779.62      814.89     58.80 o 
  -6   0   5      867.94      916.64     36.73 o 
  -5   0   5      408.95      400.76     22.12 o 
  -4   0   5      111.62      121.35     13.35 o 
  -3   0   5       95.69      102.63     11.34 o 
  -2   0   5     1158.37     1034.83     61.82 o 
  -1   0   5    13203.90    14060.90    342.98 o 
   0   0   5     5298.43     5393.62    182.89 o 
   1   0   5    17288.52    18078.37    439.34 o 
   2   0   5    19575.03    21144.82    514.27 o 
   3   0   5     9969.32     9863.75    339.09 o 
   4   0   5    10774.48    10453.50    363.64 o 
   5   0   5     8436.86     7184.15    263.65 o 
   6   0   5     1773.85     1683.07     91.00 o 
   7   0   5       95.92      146.33     44.92 o 
   8   0   5      427.41      485.95     65.82 o 
   9   0   5        1.15      -71.12     47.41 o 
  -8   1   5       11.08       13.97     33.80 o 
  -7   1   5        3.36       -6.74     22.67 o 
  -6   1   5        6.46       21.24     21.74 o 
  -5   1   5     1181.67     1038.86     46.45 o 
  -4   1   5     2528.29     2327.50     58.70 o 
  -3   1   5     5057.47     4831.01    106.54 o 
  -2   1   5    14329.60    14396.84    377.46 o 
  -1   1   5    10999.21    10766.71    265.03 o 
   0   1   5     3021.81     2868.36    103.27 o 
   1   1   5     5378.95     5312.59    135.75 o 
   2   1   5     7130.32     6893.18    173.47 o 
   3   1   5     1849.18     1847.81     78.46 o 
   4   1   5      714.37      715.71     47.14 o 
   5   1   5       43.65       30.51     26.06 o 
   6   1   5      343.57      292.65     42.61 o 
   7   1   5     2832.65     2463.80    125.07 o 
   8   1   5      335.74      325.39     58.53 o 
   9   1   5      662.35      578.63     74.99 o 
  -8   2   5       63.70       95.71     38.96 o 
  -7   2   5      451.79      498.43     40.42 o 
  -6   2   5      458.39      490.05     47.28 o 
  -5   2   5     2000.50     1823.76     66.85 o 
  -4   2   5     2956.68     2819.28     86.38 o 
  -3   2   5     5481.08     5270.27    116.44 o 
  -2   2   5     4042.33     4165.45     91.33 o 
  -1   2   5     2364.43     2382.50     66.60 o 
   0   2   5       76.10      129.10     11.62 o 
   1   2   5     4130.17     4230.14    109.89 o 
   2   2   5      834.32     1028.77     34.99 o 
   3   2   5     8871.74     9559.44    345.76 o 
   4   2   5      185.20      275.92    123.82 o 
   5   2   5     3882.90     3636.53    107.96 o 
   6   2   5     3063.15     2813.21    127.56 o 
   7   2   5     4256.33     3994.49    172.66 o 
   8   2   5      731.29      724.16     72.14 o 
   9   2   5      516.27      598.47     74.99 o 
  10   2   5       79.79      195.43     63.96 o 
  -7   3   5       24.48       47.58     29.27 o 
  -6   3   5      332.98      344.47     35.18 o 
  -5   3   5       93.31      117.25     24.04 o 
  -4   3   5       55.53       77.95     36.78 o 
  -3   3   5       76.76       78.35     17.42 o 
  -2   3   5      158.63      139.79     16.40 o 
  -1   3   5     6863.45     6973.21    177.99 o 
   0   3   5    11279.97    12020.62    297.48 o 
   1   3   5    14554.72    15420.82    378.24 o 
   2   3   5     9426.24     9522.59    198.95 o 
   3   3   5    21054.64    22162.49    454.87 o 
   4   3   5     6257.02     5844.79    215.32 o 
   5   3   5     4701.43     4358.10    125.03 o 
   6   3   5     2194.64     2140.38     74.96 o 
   7   3   5      346.82      336.52     33.40 o 
   8   3   5      198.57      245.96     34.96 o 
   9   3   5        1.12      -20.19     47.95 o 
  10   3   5       78.14       64.13     56.31 o 
  -7   4   5        0.16      -16.42     30.99 o 
  -6   4   5       15.04       28.46     36.16 o 
  -5   4   5       78.80       85.08     27.38 o 
  -4   4   5     1072.93     1017.53     49.32 o 
  -3   4   5      994.36     1006.23     44.99 o 
  -2   4   5     2124.21     1992.58    122.26 o 
  -1   4   5     6231.46     6291.22    163.89 o 
   0   4   5    14689.98    16094.82    396.76 o 
   1   4   5     2471.35     2316.98     54.42 o 
   2   4   5    12251.01    13077.34    271.25 o 
   3   4   5     3860.00     3739.18     83.39 o 
   4   4   5      100.70      101.09     17.28 o 
   5   4   5       19.16       19.72     17.86 o 
   6   4   5       81.86      100.42     25.75 o 
   7   4   5      414.26      337.74     32.49 o 
   8   4   5      222.93      229.35     32.80 o 
   9   4   5      245.55      310.75     39.70 o 
  10   4   5      297.01      405.71     75.88 o 
  -6   5   5      141.44      204.04     36.06 o 
  -5   5   5      463.30      528.79     41.97 o 
  -4   5   5     1364.24     1425.43     63.04 o 
  -3   5   5      189.96      192.74     26.16 o 
  -2   5   5     1488.34     1532.99     55.23 o 
  -1   5   5      448.48      404.56     25.89 o 
   0   5   5      873.73      861.19     34.87 o 
   1   5   5        1.70       15.42      8.16 o 
   2   5   5     1143.03     1268.19     68.50 o 
   3   5   5     4591.17     4668.41    102.97 o 
   4   5   5     5695.60     5657.81    156.49 o 
   5   5   5     3604.84     3192.45    144.33 o 
   6   5   5     4091.06     3710.18    113.44 o 
   7   5   5     2724.83     2525.70     88.09 o 
   8   5   5     1493.67     1486.55     65.42 o 
   9   5   5      330.27      431.54     61.29 o 
  10   5   5      328.32      424.66     49.46 o 
  -5   6   5       53.74       46.36     45.90 o 
  -4   6   5      460.19      548.18     43.68 o 
  -3   6   5      689.07      633.79     42.67 o 
  -2   6   5       52.01       38.63     22.15 o 
  -1   6   5      454.68      442.70     28.96 o 
   0   6   5      966.45      907.17     38.62 o 
   1   6   5     1575.42     1459.09     50.22 o 
   2   6   5     4607.48     4564.78    101.90 o 
   3   6   5     5765.61     5624.20    154.37 o 
   4   6   5     3497.59     3051.90     99.18 o 
   5   6   5      900.58      873.14     43.90 o 
   6   6   5      735.58      704.03     41.60 o 
   7   6   5       97.49      114.74     28.14 o 
   8   6   5       17.79       23.62     28.61 o 
   9   6   5        3.10       35.07     54.48 o 
  10   6   5       58.59       68.40     38.63 o 
  -4   7   5      252.03      322.10     82.19 o 
  -3   7   5     1090.94     1017.56     56.80 o 
  -2   7   5     3760.82     3775.67    162.52 o 
  -1   7   5     3015.14     2815.54     88.90 o 
   0   7   5     4676.35     4557.52    127.87 o 
   1   7   5     2279.11     2174.53    100.78 o 
   2   7   5     1740.81     1626.05     84.42 o 
   3   7   5     3063.48     2896.81     89.47 o 
   4   7   5      711.03      696.68     37.33 o 
   5   7   5      288.30      256.64     27.42 o 
   6   7   5      277.10      259.16     31.13 o 
   7   7   5      529.00      518.52     41.32 o 
   8   7   5      636.13      556.39     57.11 o 
   9   7   5      539.56      535.30     47.68 o 
  10   7   5      656.37      936.60     69.69 o 
  -4   8   5      273.18      340.42     86.55 o 
  -3   8   5      590.48      649.80     94.38 o 
  -2   8   5      149.10      157.98     59.15 o 
  -1   8   5      437.07      411.49     51.77 o 
   0   8   5       34.53       42.79     33.00 o 
   1   8   5       88.14       83.97     32.56 o 
   2   8   5      442.91      465.13     49.46 o 
   3   8   5     1105.95     1201.12     77.48 o 
   4   8   5     2449.15     2506.55     83.90 o 
   5   8   5      255.59      276.79     35.40 o 
   6   8   5     2443.04     2433.80     87.96 o 
   7   8   5     1546.31     1543.70     69.16 o 
   8   8   5      899.66      942.15     57.00 o 
   9   8   5      170.09      288.32     77.79 o 
  -2   9   5      159.10      132.36     61.56 o 
  -1   9   5      593.63      577.30     64.22 o 
   0   9   5     1818.91     1665.45     96.96 o 
   1   9   5     1953.20     1842.65     99.72 o 
   2   9   5     3754.20     3248.18    142.06 o 
   3   9   5     3165.47     3094.92    140.19 o 
   4   9   5     3881.41     3992.36    171.23 o 
   5   9   5     2463.31     2521.93     90.01 o 
   6   9   5      447.12      465.30     40.68 o 
   7   9   5     1027.42     1140.55     63.64 o 
   8   9   5      184.82      306.40     88.60 o 
   9   9   5       14.68        8.41     36.12 o 
   0  10   5      686.27      656.47     67.43 o 
   1  10   5      565.09      579.97     59.86 o 
   2  10   5      286.61      252.27     49.46 o 
   3  10   5      561.26      677.55     66.89 o 
   4  10   5        3.82       73.47     43.68 o 
   5  10   5      103.61      159.49     48.39 o 
   6  10   5      321.40      288.83     38.46 o 
   7  10   5      341.87      369.00     43.62 o 
   8  10   5      570.73      546.37     51.89 o 
   1  11   5       10.26        9.34     41.63 o 
   2  11   5       93.57       80.77     43.85 o 
   3  11   5       72.17      113.06     46.79 o 
   4  11   5      479.99      539.32     66.80 o 
   5  11   5     1145.97     1184.31     93.93 o 
   6  11   5      763.02      800.75     75.79 o 
   7  11   5     1030.12     1235.64     99.63 o 
  -6 -10   6      263.89      129.25     61.64 o 
  -5 -10   6      307.35      222.74     58.26 o 
  -4 -10   6       32.83       14.05     46.70 o 
  -2 -10   6      174.10      128.54     50.08 o 
  -1 -10   6      339.78      308.31     63.07 o 
  -7  -9   6       41.23      -14.14     57.64 o 
  -6  -9   6      169.71      211.97     63.87 o 
  -5  -9   6      292.48      313.56     62.27 o 
  -4  -9   6     1528.47     1444.14    100.07 o 
  -3  -9   6     1759.78     1574.99    100.34 o 
  -2  -9   6     1910.18     1653.62    103.18 o 
  -1  -9   6     2586.09     2369.87    130.23 o 
   1  -9   6      845.95      824.59     85.22 o 
   2  -9   6      572.58      409.09     79.35 o 
  -8  -8   6      319.29      411.05     72.76 o 
  -7  -8   6      651.84      669.72     83.62 o 
  -6  -8   6     1110.17     1039.85     90.11 o 
  -5  -8   6     2163.83     1784.92    113.68 o 
  -3  -8   6     3678.93     3422.35    160.83 o 
  -2  -8   6     2655.78     2356.70    120.89 o 
  -1  -8   6      860.40      804.13     71.96 o 
   0  -8   6      271.79      328.59     52.22 o 
   1  -8   6        0.01      -46.61     42.43 o 
   2  -8   6       25.76       20.19     52.66 o 
   3  -8   6       60.06      102.12     60.49 o 
   4  -8   6      382.22      292.21     84.24 o 
  -8  -7   6      242.93      224.16     58.89 o 
  -7  -7   6      279.47      283.76     58.89 o 
  -6  -7   6      299.25      240.62     53.64 o 
  -5  -7   6      691.89      545.81     63.87 o 
  -4  -7   6       67.87       84.59     35.31 o 
  -3  -7   6      475.71      532.38     55.51 o 
  -2  -7   6     1448.23     1496.71     90.91 o 
  -1  -7   6      284.93      283.67     45.72 o 
   0  -7   6     3978.25     4156.83    167.32 o 
   1  -7   6     3610.52     3384.37    149.53 o 
   2  -7   6     2561.16     2549.02    127.02 o 
   3  -7   6     2104.66     2065.03    124.36 o 
   4  -7   6      996.61     1011.12     93.58 o 
   5  -7   6      448.42      488.35     81.66 o 
  -8  -6   6        0.73       -8.45     47.14 o 
  -7  -6   6       54.94       34.16     44.12 o 
  -6  -6   6      514.34      423.68     57.82 o 
  -5  -6   6      464.24      466.49     42.43 o 
  -4  -6   6     1135.35     1131.30     74.36 o 
  -3  -6   6     5044.00     4949.57    207.79 o 
  -2  -6   6     5016.04     5019.22    209.66 o 
  -1  -6   6     8186.52     8776.74    227.05 o 
   0  -6   6     6887.33     7410.44    265.70 o 
   1  -6   6     3169.62     2952.51    128.98 o 
   2  -6   6     2176.35     2251.12    113.86 o 
   3  -6   6     1237.71     1342.82     92.96 o 
   4  -6   6      715.62      868.71     83.17 o 
   5  -6   6        6.92       52.30     57.20 o 
   6  -6   6       17.38      -64.22     60.58 o 
  -9  -5   6       62.18       89.04     51.68 o 
  -8  -5   6       99.35      141.26     48.92 o 
  -7  -5   6     1424.18     1312.05     91.71 o 
  -6  -5   6      971.70     1025.05     51.42 o 
  -5  -5   6     1865.87     1721.91     67.18 o 
  -4  -5   6     3308.20     3099.53    132.18 o 
  -3  -5   6     3374.42     3273.53    145.53 o 
  -2  -5   6     1050.56      955.88     65.38 o 
  -1  -5   6      841.89      796.38     35.05 o 
   0  -5   6     1573.21     1572.79     77.79 o 
   1  -5   6      189.84      190.54     33.00 o 
   2  -5   6      561.56      685.20     56.75 o 
   3  -5   6     1522.28     1449.39     89.04 o 
   4  -5   6     1286.88     1155.13     82.55 o 
   5  -5   6     1482.10     1203.17     88.95 o 
   6  -5   6      918.41      893.70     90.02 o 
  -9  -4   6      144.41      100.87     50.97 o 
  -8  -4   6      169.29      261.52     52.84 o 
  -7  -4   6      776.66      763.83     67.34 o 
  -6  -4   6      892.85      901.70     46.48 o 
  -5  -4   6      204.34      195.27     24.87 o 
  -4  -4   6      737.98      664.58     52.26 o 
  -3  -4   6       77.00       90.20     27.49 o 
  -2  -4   6      808.30      787.73     65.82 o 
  -1  -4   6     2839.22     3125.30     86.62 o 
   0  -4   6     1436.95     1728.72     55.73 o 
   1  -4   6    13883.30    14960.27    506.67 o 
   2  -4   6     3480.73     3271.76    134.50 o 
   3  -4   6     3381.88     3056.40    131.74 o 
   4  -4   6     2261.33     2162.34    109.95 o 
   5  -4   6      881.89      846.56     73.30 o 
   6  -4   6      248.95      217.40     58.71 o 
   7  -4   6      287.30      448.14     71.87 o 
  -8  -3   6        3.72       -8.01     37.18 o 
  -7  -3   6       43.32       40.65     23.10 o 
  -6  -3   6      265.31      286.70     28.72 o 
  -5  -3   6     1863.28     1736.03     63.74 o 
  -4  -3   6      776.14      698.97     37.92 o 
  -3  -3   6    10490.43    10629.89    399.93 o 
  -2  -3   6    13021.41    13292.95    493.69 o 
  -1  -3   6     8148.74     8776.08    218.58 o 
   0  -3   6     5643.40     5690.75    147.17 o 
   1  -3   6     3726.20     3555.60    133.16 o 
   2  -3   6     4617.52     4629.35    172.83 o 
   3  -3   6     1952.57     1762.41     84.68 o 
   4  -3   6      362.48      363.64     43.50 o 
   5  -3   6      414.90      419.05     54.35 o 
   6  -3   6      439.01      325.03     54.79 o 
   7  -3   6      429.94      553.91     73.12 o 
   8  -3   6       73.71      124.36     62.27 o 
  -8  -2   6      141.52      141.08     35.85 o 
  -7  -2   6      250.02      298.83     30.02 o 
  -6  -2   6     2430.02     2516.29     83.99 o 
  -5  -2   6     1314.59     1267.53     51.10 o 
  -4  -2   6      704.77      599.25     31.82 o 
  -3  -2   6     8143.97     8162.00    310.53 o 
  -2  -2   6     3781.31     4171.15    169.99 o 
  -1  -2   6     1877.47     2144.91     96.78 o 
   0  -2   6       65.63       86.83     10.71 o 
   2  -2   6     1399.45     1294.61     63.42 o 
   3  -2   6     2602.90     2591.36    108.70 o 
   4  -2   6     1689.22     1603.54     83.17 o 
   5  -2   6     3183.03     2918.08    131.20 o 
   6  -2   6      958.84      842.38     69.03 o 
   7  -2   6      504.68      515.39     66.27 o 
   8  -2   6     1092.32     1219.09     95.09 o 
  -8  -1   6      260.31      344.87     44.65 o 
  -7  -1   6       49.31       51.95     27.31 o 
  -6  -1   6     1098.08     1101.19     48.68 o 
  -5  -1   6      274.98      282.19     23.84 o 
  -4  -1   6       15.13       34.14     11.65 o 
  -3  -1   6       46.38       41.47     10.42 o 
  -2  -1   6      818.74      697.64     26.02 o 
  -1  -1   6     7495.64     7745.74    271.84 o 
   0  -1   6     4601.94     4567.61    117.20 o 
   1  -1   6    14678.14    16227.03    396.71 o 
   2  -1   6    23913.12    25956.74    858.75 o 
   3  -1   6     6175.74     6032.39    217.76 o 
   4  -1   6     7232.26     6476.35    237.15 o 
   5  -1   6     4552.01     4278.78    172.21 o 
   6  -1   6     1132.41     1066.54     74.99 o 
   7  -1   6      127.00      187.42     47.50 o 
   8  -1   6      116.09      155.93     53.64 o 
   9  -1   6       71.18        3.56     52.66 o 
  -8   0   6        4.50       -6.23     29.89 o 
  -7   0   6      154.88      134.05     31.93 o 
  -6   0   6       99.14       93.67     27.93 o 
  -5   0   6      464.63      478.78     25.68 o 
  -4   0   6     1412.44     1361.90     40.12 o 
  -3   0   6     2169.06     2079.57     51.70 o 
  -2   0   6    17591.71    18376.48    666.96 o 
  -1   0   6     9331.19     9205.88    227.99 o 
   0   0   6     3987.28     3960.04    103.89 o 
   1   0   6     7437.64     7658.98    191.68 o 
   2   0   6     6604.90     6360.33    161.56 o 
   3   0   6     1351.02     1188.67     61.02 o 
   4   0   6      367.24      391.39     37.36 o 
   5   0   6      684.97      574.45     50.88 o 
   6   0   6     1447.48     1236.70     77.74 o 
   7   0   6      159.51      142.06     45.72 o 
   8   0   6      414.38      412.56     60.93 o 
   9   0   6      365.28      408.02     67.34 o 
  -8   1   6      134.42      184.40     41.99 o 
  -7   1   6      565.37      621.07     54.08 o 
  -6   1   6     1399.07     1368.29     92.29 o 
  -5   1   6     2236.24     2253.96     75.48 o 
  -4   1   6     2685.53     2684.00     66.80 o 
  -3   1   6     4112.26     4019.34     91.08 o 
  -2   1   6    14869.44    15411.36    317.96 o 
  -1   1   6     4938.17     5042.72    129.69 o 
   0   1   6      431.48      386.52     20.14 o 
   1   1   6       36.57       63.50     36.38 o 
   2   1   6      658.82      661.94     26.54 o 
   3   1   6      841.52      787.00     37.09 o 
   4   1   6     1586.01     1490.04     74.72 o 
   5   1   6     2561.71     2133.79     99.27 o 
   6   1   6     7478.59     7283.68    273.35 o 
   7   1   6     1190.26     1098.92     81.57 o 
   8   1   6     1275.55     1474.30    100.07 o 
   9   1   6      487.88      624.89     74.10 o 
  -7   2   6       34.56       56.84     30.24 o 
  -6   2   6      300.01      275.37     32.05 o 
  -5   2   6      267.17      359.16     31.26 o 
  -4   2   6       57.64       28.49     18.35 o 
  -3   2   6       81.51      114.08     17.32 o 
  -2   2   6      935.40      946.41     27.33 o 
  -1   2   6     3813.15     3693.12     98.77 o 
   0   2   6     7274.00     7498.25    189.04 o 
   1   2   6     2401.86     2166.47     62.12 o 
   2   2   6    10865.02    11101.27    276.61 o 
   3   2   6     8235.77     7320.43    186.57 o 
   4   2   6     3601.89     3311.97     90.90 o 
   5   2   6     2976.82     2663.05    116.53 o 
   6   2   6     1899.18     1850.74     97.40 o 
   7   2   6       26.99       28.38     35.23 o 
   8   2   6      120.91      186.53     51.24 o 
   9   2   6        6.20      -15.74     49.72 o 
  -7   3   6        1.45       11.57     27.97 o 
  -6   3   6      102.34       99.77     28.32 o 
  -5   3   6      310.09      284.56     31.29 o 
  -4   3   6     1621.09     1511.39     59.30 o 
  -3   3   6     1841.62     1742.20     62.02 o 
  -2   3   6     5260.22     5202.58    225.76 o 
  -1   3   6    11613.62    11770.46    293.20 o 
   0   3   6    11140.91    11606.48    288.18 o 
   1   3   6     5553.89     5223.74    162.47 o 
   2   3   6     5215.37     4950.85    129.44 o 
   3   3   6      371.22      261.39     27.49 o 
   4   3   6     1936.34     1822.65     47.27 o 
   5   3   6      426.54      389.77     28.08 o 
   6   3   6       14.33       12.70     19.91 o 
   7   3   6      934.37      889.17     73.47 o 
   8   3   6      336.28      392.28     60.40 o 
   9   3   6      141.47      123.64     55.68 o 
  10   3   6      297.01      509.25     78.90 o 
  -6   4   6      325.43      314.20     37.22 o 
  -5   4   6      430.36      436.55     63.91 o 
  -4   4   6      671.89      744.97     45.99 o 
  -3   4   6      530.38      484.42     33.53 o 
  -2   4   6     1354.49     1328.10     48.77 o 
  -1   4   6      917.09      948.07     37.61 o 
   0   4   6     2126.78     2481.59     73.37 o 
   1   4   6      537.93      550.93     26.57 o 
   2   4   6     1018.08     1165.46     32.62 o 
   3   4   6     5891.79     6549.16    141.12 o 
   4   4   6     9074.83     8868.09    235.20 o 
   5   4   6     4205.17     3690.29    275.53 o 
   6   4   6     5598.20     5196.60    156.91 o 
   7   4   6     2092.04     2072.19     77.90 o 
   8   4   6     1804.69     1807.99     97.76 o 
   9   4   6      602.68      731.71    144.50 o 
  10   4   6      110.00      283.85     66.54 o 
  -6   5   6      166.87      164.53     36.28 o 
  -5   5   6      115.48      134.56     41.14 o 
  -4   5   6        0.88        8.31     23.19 o 
  -3   5   6      418.18      350.77     31.73 o 
  -2   5   6       15.39        9.29     17.46 o 
  -1   5   6      443.42      385.87     52.57 o 
   0   5   6     3374.99     3399.11     96.46 o 
   1   5   6     5133.22     5197.73    138.04 o 
   2   5   6     5014.68     5201.66    114.43 o 
   3   5   6     7129.87     7075.56    152.27 o 
   4   5   6     5652.49     5356.43    172.17 o 
   5   5   6     2927.94     2508.76     83.34 o 
   6   5   6     1341.61     1332.38     64.27 o 
   7   5   6      532.52      499.35     56.17 o 
   8   5   6        3.08       27.51     27.12 o 
   9   5   6       28.26       38.67     31.65 o 
  10   5   6        8.57      -19.84     34.38 o 
  -5   6   6      181.75      215.72     38.96 o 
  -4   6   6     1472.62     1388.53     67.01 o 
  -3   6   6      359.19      401.03     36.53 o 
  -2   6   6     3121.81     2999.02     93.15 o 
  -1   6   6     2337.45     2290.75     74.86 o 
   0   6   6     4103.74     3955.58    152.38 o 
   1   6   6     1441.87     1266.91     63.25 o 
   2   6   6     1163.27     1059.49     32.06 o 
   3   6   6      812.20      723.44     36.02 o 
   4   6   6      411.45      377.60     48.97 o 
   5   6   6      348.98      335.04     28.42 o 
   6   6   6     1337.06     1181.24     53.28 o 
   7   6   6     3121.97     2786.01     97.29 o 
   8   6   6      869.97      899.34     54.99 o 
   9   6   6      711.37      649.63     51.08 o 
  10   6   6      513.24      694.08     80.68 o 
  -4   7   6      629.48      705.66     52.73 o 
  -3   7   6     1017.32     1092.88    105.54 o 
  -2   7   6       17.78       23.66     27.93 o 
  -1   7   6      892.79      865.08     43.16 o 
   0   7   6      107.27      113.33     20.79 o 
   1   7   6        4.37        5.30     15.29 o 
   2   7   6      585.19      598.47     30.76 o 
   3   7   6      911.97      973.43     43.98 o 
   4   7   6     2156.26     2023.41     70.24 o 
   5   7   6     1563.73     1453.02     59.05 o 
   6   7   6     2677.66     2507.77     99.45 o 
   7   7   6     2429.12     2288.30    108.57 o 
   8   7   6      942.28     1007.66     57.71 o 
   9   7   6      220.23      266.50     69.61 o 
  -3   8   6        9.89       47.41     63.07 o 
  -2   8   6       83.09       76.77     52.75 o 
  -1   8   6      672.00      689.56     62.98 o 
   0   8   6     1678.68     1493.78     86.11 o 
   1   8   6     3308.12     3213.76    138.41 o 
   2   8   6     2753.89     2455.62    116.97 o 
   3   8   6     5211.89     4993.34    198.99 o 
   4   8   6     1381.00     1320.70     56.84 o 
   5   8   6     4703.21     4622.04    138.56 o 
   6   8   6      729.14      811.34     49.47 o 
   7   8   6      909.37      943.43     94.65 o 
   8   8   6       11.94       19.50     32.78 o 
   9   8   6        4.15       12.66     34.55 o 
  -2   9   6      259.46      269.35     68.58 o 
  -1   9   6      644.75      657.18     68.85 o 
   0   9   6      745.53      671.32     64.85 o 
   1   9   6      882.99      770.86     63.69 o 
   2   9   6      272.58      263.65     45.54 o 
   3   9   6      202.21      268.46     50.79 o 
   4   9   6       81.48      103.54     42.52 o 
   5   9   6      141.90      161.28     31.54 o 
   6   9   6      129.79      134.12     32.44 o 
   7   9   6      440.71      453.75     44.46 o 
   8   9   6      345.54      431.77     57.46 o 
   9   9   6      315.04      308.12     46.02 o 
   0  10   6       29.16       21.79     43.85 o 
   1  10   6       41.65       35.58     38.69 o 
   2  10   6      637.09      615.46     64.31 o 
   3  10   6      630.59      633.43     68.32 o 
   4  10   6     1761.15     1828.15    110.30 o 
   5  10   6     1096.41     1117.69     89.04 o 
   6  10   6     1089.23     1125.07     93.22 o 
   7  10   6     1196.71     1191.25     65.20 o 
   8  10   6      739.84      900.38     61.41 o 
   1  11   6      602.91      542.25     64.13 o 
   2  11   6      413.09      375.56     58.53 o 
   3  11   6     1187.66     1073.12     85.13 o 
   4  11   6      461.72      490.66     64.85 o 
   5  11   6      429.15      556.75     73.39 o 
   6  11   6      147.89      128.54     56.48 o 
   7  11   6        7.14       13.61     57.82 o 
  -5 -10   7      275.49      240.35     65.47 o 
  -4 -10   7      559.11      485.86     67.25 o 
  -2 -10   7      761.19      770.06     79.61 o 
  -1 -10   7     1225.62     1112.26     97.14 o 
   0 -10   7      978.18     1184.22    110.75 o 
  -7  -9   7     1061.83      882.23     96.42 o 
  -6  -9   7      582.80      538.43     75.16 o 
  -5  -9   7     1559.32     1372.27    104.16 o 
  -3  -9   7     1403.80     1346.20     97.22 o 
  -2  -9   7     1271.99     1158.16     92.24 o 
  -1  -9   7      362.09      258.85     57.29 o 
   0  -9   7       48.33      -43.59     46.34 o 
   2  -9   7       54.65        8.36     60.93 o 
  -7  -8   7      778.04      641.52     80.95 o 
  -6  -8   7      150.70       84.77     49.37 o 
  -5  -8   7      206.59      243.46     55.24 o 
  -4  -8   7      301.41      241.51     50.61 o 
  -3  -8   7       18.57       59.24     42.70 o 
  -2  -8   7       80.54      111.64     45.37 o 
  -1  -8   7      976.79     1011.57     83.53 o 
   0  -8   7     1696.59     1714.02    110.03 o 
   1  -8   7     1488.54     1724.43    109.06 o 
   2  -8   7      642.31      704.86     77.92 o 
   3  -8   7      992.76     1070.63     98.74 o 
  -8  -7   7        0.38       33.71     52.48 o 
  -7  -7   7        0.66      -43.76     43.05 o 
  -6  -7   7      101.60      132.54     49.01 o 
  -5  -7   7      522.64      562.27     68.58 o 
  -4  -7   7     1078.61     1106.57     82.73 o 
  -3  -7   7     2816.70     2742.40    138.85 o 
  -2  -7   7     3059.19     3156.30    150.33 o 
  -1  -7   7     3558.67     3616.89    167.68 o 
   0  -7   7     5805.93     5756.54    373.91 o 
   1  -7   7     1807.93     1950.55    107.45 o 
   2  -7   7      900.26     1079.70     85.75 o 
   3  -7   7      431.87      375.56     66.00 o 
   4  -7   7       32.70       54.35     58.09 o 
  -8  -6   7       66.94      112.61     52.57 o 
  -7  -6   7      918.25      905.09     85.93 o 
  -6  -6   7     1286.51     1235.73     91.53 o 
  -5  -6   7      676.54      667.00     44.74 o 
  -4  -6   7     2165.21     2053.64    110.12 o 
  -3  -6   7     2087.57     2095.54    112.08 o 
  -2  -6   7      743.31      759.92     67.87 o 
  -1  -6   7     2427.14     2439.25    121.15 o 
   0  -6   7        5.50       -0.64     20.77 o 
   1  -6   7      587.91      692.23     57.29 o 
   2  -6   7      692.72      629.43     61.02 o 
   3  -6   7      514.91      415.59     58.98 o 
   4  -6   7     1320.53     1270.77     92.15 o 
   5  -6   7     1077.82     1001.07     93.58 o 
  -8  -5   7      396.40      454.55     66.63 o 
  -7  -5   7      353.04      389.61     58.80 o 
  -6  -5   7      483.13      575.97     96.78 o 
  -5  -5   7      444.92      417.05     35.46 o 
  -4  -5   7      357.36      296.03     42.52 o 
  -3  -5   7       32.93       15.74     26.86 o 
  -2  -5   7      487.17      632.18     56.04 o 
  -1  -5   7     1961.68     2208.56     69.09 o 
   0  -5   7     1384.43     1420.47     53.15 o 
   1  -5   7     5196.82     5334.47    199.88 o 
   2  -5   7     5364.74     5075.35    197.47 o 
   3  -5   7     2025.41     1877.61     98.83 o 
   4  -5   7     2860.16     2545.64    125.42 o 
   5  -5   7      888.02      956.42     81.66 o 
   6  -5   7      267.24      346.11     66.54 o 
  -8  -4   7       28.01       66.18     45.72 o 
  -7  -4   7       52.31       50.44     37.45 o 
  -6  -4   7      916.97     1005.20     93.76 o 
  -5  -4   7     2434.78     2255.05     81.09 o 
  -4  -4   7     1881.84     1803.33     95.09 o 
  -3  -4   7     3684.66     3463.27    152.02 o 
  -2  -4   7     7156.04     7136.29    281.62 o 
  -1  -4   7     2565.36     2715.48     78.50 o 
   0  -4   7    15706.10    16895.73    418.34 o 
   1  -4   7     2273.74     2056.49     90.29 o 
   2  -4   7     1010.34     1013.97     63.16 o 
   3  -4   7      418.02      464.24     47.59 o 
   4  -4   7      409.83      435.24     53.99 o 
   5  -4   7      121.22      144.55     45.01 o 
   6  -4   7      208.27      206.90     57.91 o 
   7  -4   7      562.93      585.22     78.54 o 
  -8  -3   7      170.67      211.44     50.70 o 
  -7  -3   7      285.65      257.92     31.32 o 
  -6  -3   7     1631.31     1611.69     65.40 o 
  -5  -3   7     2498.90     2398.86     82.78 o 
  -4  -3   7     4764.13     4383.72    320.98 o 
  -3  -3   7     5655.55     5923.87    237.50 o 
  -2  -3   7     2904.75     2710.38    124.18 o 
  -1  -3   7      347.72      448.73     21.27 o 
   0  -3   7     1900.12     1823.73     55.96 o 
   1  -3   7       91.96       87.64     21.08 o 
   2  -3   7     1378.70     1467.71     72.85 o 
   3  -3   7      896.62      889.43     60.22 o 
   4  -3   7     1690.87     1564.76     88.60 o 
   5  -3   7     1855.50     1862.13    101.32 o 
   6  -3   7     2112.53     2004.54    112.52 o 
   7  -3   7      545.46      614.13     71.96 o 
  -8  -2   7      100.21      116.97     37.80 o 
  -7  -2   7      146.02      191.02     27.30 o 
  -6  -2   7      849.39      840.28     44.98 o 
  -5  -2   7       69.12       78.96     21.26 o 
  -4  -2   7      220.61      268.96     24.96 o 
  -3  -2   7      354.43      325.92     35.58 o 
  -2  -2   7     2511.31     2314.09    108.79 o 
  -1  -2   7     6844.39     6903.78    174.02 o 
   0  -2   7    10729.31    11343.83    281.09 o 
   1  -2   7    10138.71    10599.34    264.73 o 
   2  -2   7    11398.40    12149.11    413.63 o 
   3  -2   7     8064.99     7816.06    278.60 o 
   4  -2   7     5105.29     4749.25    184.93 o 
   5  -2   7     5116.21     4824.15    193.12 o 
   6  -2   7     1331.67     1401.00     92.07 o 
   7  -2   7      811.60      770.51     74.63 o 
   8  -2   7       15.50       51.86     51.33 o 
  -8  -1   7        0.27        8.90     34.07 o 
  -7  -1   7       15.09       16.99     29.44 o 
  -6  -1   7      226.19      226.11     25.93 o 
  -5  -1   7      609.94      624.24     52.30 o 
  -4  -1   7      810.16      680.72     78.37 o 
  -3  -1   7      351.06      314.10     89.44 o 
  -2  -1   7     9556.97    10315.08    405.40 o 
  -1  -1   7    10330.68    10112.23    253.34 o 
   0  -1   7     5474.95     5728.95    146.29 o 
   1  -1   7     5956.80     6122.24    156.99 o 
   2  -1   7     4286.14     4325.92    115.52 o 
   3  -1   7       40.09       34.60     21.70 o 
   4  -1   7      538.91      490.04     45.28 o 
   5  -1   7       20.34       46.61     33.89 o 
   6  -1   7      181.70      140.28     41.18 o 
   7  -1   7       54.93       48.48     41.99 o 
   8  -1   7      579.29      593.76     73.30 o 
  -8   0   7      318.56      351.54     49.72 o 
  -7   0   7       46.31       58.44     32.38 o 
  -6   0   7     1090.48      954.81     66.09 o 
  -5   0   7     2563.86     2617.63     84.60 o 
  -4   0   7     1403.94     1483.73     44.33 o 
  -3   0   7     1035.11     1161.83     34.49 o 
  -2   0   7     2032.14     2048.04     94.20 o 
  -1   0   7     1121.89     1172.48     38.02 o 
   0   0   7      382.27      394.00     21.43 o 
   1   0   7       16.22       12.80      9.49 o 
   2   0   7     4535.29     4642.64    122.25 o 
   3   0   7     3670.78     3880.48    105.35 o 
   4   0   7    10163.62    10530.71    367.82 o 
   5   0   7     2659.28     2532.12    115.28 o 
   6   0   7     4325.50     4050.09    172.21 o 
   7   0   7     1115.87     1067.07     78.90 o 
   8   0   7      875.57      965.49     85.57 o 
   9   0   7      614.51      809.38     86.82 o 
  -8   1   7      206.14      199.16     44.12 o 
  -7   1   7      125.56      136.10     35.05 o 
  -6   1   7       10.93       29.27     26.95 o 
  -5   1   7      539.04      589.24     37.57 o 
  -4   1   7        5.51       14.55     21.35 o 
  -3   1   7       77.78       54.72     11.32 o 
  -2   1   7      200.58      236.23     46.70 o 
  -1   1   7     1281.88     1141.47     38.68 o 
   0   1   7     2731.03     2547.13     72.06 o 
   1   1   7     5868.31     5808.17    158.34 o 
   2   1   7    10941.60    10792.81    269.49 o 
   3   1   7     6088.77     5995.31    155.33 o 
   4   1   7     3877.68     3918.10    191.29 o 
   5   1   7     2807.24     2534.34    113.15 o 
   6   1   7      389.59      337.75     45.54 o 
   7   1   7       68.17       37.36     39.85 o 
   8   1   7       27.81       23.57     43.76 o 
   9   1   7        8.21        5.25     48.03 o 
  -7   2   7       17.38       56.22     35.14 o 
  -6   2   7       39.92       48.69     37.58 o 
  -5   2   7      967.10      868.78     46.13 o 
  -4   2   7     1185.49     1091.84     79.52 o 
  -3   2   7     2706.67     2543.10     79.28 o 
  -2   2   7     2554.11     2535.04     74.94 o 
  -1   2   7    10353.45    10513.45    262.50 o 
   0   2   7     4282.39     4126.00    110.23 o 
   1   2   7    11349.05    11541.40    287.47 o 
   2   2   7     2627.63     2403.18     71.10 o 
   3   2   7     3551.12     3258.44    110.43 o 
   4   2   7       28.24       52.13     19.66 o 
   5   2   7       16.26       -3.54     11.73 o 
   6   2   7      473.60      411.32     48.39 o 
   7   2   7      649.25      546.97     60.58 o 
   8   2   7      611.75      592.07     66.71 o 
   9   2   7      470.37      427.95     69.74 o 
  -7   3   7      130.30      157.98     44.12 o 
  -6   3   7      265.52      305.90     79.39 o 
  -5   3   7      604.14      665.07     63.38 o 
  -4   3   7      648.36      653.90     40.32 o 
  -3   3   7     2005.81     1961.19     68.47 o 
  -2   3   7       42.03       46.88     14.94 o 
  -1   3   7      570.85      579.71     28.87 o 
   0   3   7      897.86      933.01     36.29 o 
   1   3   7      931.55      963.97     36.02 o 
   2   3   7       90.63       85.16     13.01 o 
   3   3   7    11170.81    11163.81    280.40 o 
   4   3   7     4666.56     4618.74    124.89 o 
   5   3   7     4776.50     4459.54    175.24 o 
   6   3   7     2635.55     2400.29    115.46 o 
   7   3   7     2069.07     2134.86    113.41 o 
   8   3   7      575.72      702.37     72.59 o 
   9   3   7      504.24      612.35     75.88 o 
  10   3   7       83.85      176.48     61.56 o 
  -6   4   7        8.59       20.66     28.77 o 
  -5   4   7      351.47      395.79     36.98 o 
  -4   4   7        3.42        9.21     22.75 o 
  -3   4   7       79.37       77.76     22.04 o 
  -2   4   7      625.95      551.27     31.46 o 
  -1   4   7     2241.57     2091.13     65.44 o 
   0   4   7     7514.17     7818.24    201.20 o 
   1   4   7     8009.21     8316.34    212.30 o 
   2   4   7     8279.96     8764.39    222.91 o 
   3   4   7     4052.69     4008.23    109.10 o 
   4   4   7     8317.03     8041.17    215.60 o 
   5   4   7     5355.49     4604.69    133.20 o 
   6   4   7     2088.51     1986.00     72.61 o 
   7   4   7      751.35      687.32     44.27 o 
   8   4   7        7.11       71.96     45.99 o 
   9   4   7        0.30       52.39     53.37 o 
  10   4   7        7.11       11.83     57.11 o 
  -6   5   7       61.95      153.94     38.74 o 
  -5   5   7      121.25      159.99     32.83 o 
  -4   5   7      708.20      701.14     46.52 o 
  -3   5   7      786.10      766.83     43.62 o 
  -2   5   7     1116.51     1057.28     46.52 o 
  -1   5   7     4882.37     4800.74    131.96 o 
   0   5   7     4340.29     4217.91    117.10 o 
   1   5   7     4152.77     4104.61    112.90 o 
   2   5   7      944.10      878.01     35.41 o 
   3   5   7      333.19      279.33     16.48 o 
   4   5   7      215.97      285.72     25.90 o 
   5   5   7       45.21       50.91     20.30 o 
   6   5   7      167.03      119.88     24.81 o 
   7   5   7      789.91      708.25     50.52 o 
   8   5   7     1387.27     1368.56     65.09 o 
   9   5   7      846.52      884.01     56.98 o 
  10   5   7      310.90      451.34     78.54 o 
  -5   6   7      193.34      254.11     38.53 o 
  -4   6   7      362.13      476.11     44.19 o 
  -3   6   7      701.74      782.50     53.19 o 
  -2   6   7     1223.24     1179.59    119.46 o 
  -1   6   7      134.62      143.78     21.11 o 
   0   6   7      531.72      506.40     30.73 o 
   1   6   7      124.22      150.66     19.00 o 
   2   6   7      120.36      114.87     16.57 o 
   3   6   7      369.61      458.63     46.97 o 
   4   6   7     3916.60     3950.63    117.28 o 
   5   6   7     2462.57     2222.55     77.06 o 
   6   6   7      894.99      838.13     48.00 o 
   7   6   7     1115.92     1008.06     53.41 o 
   8   6   7     1145.80     1096.98     59.79 o 
   9   6   7      536.81      650.81     50.85 o 
  10   6   7       70.71      101.91     39.90 o 
  -4   7   7       12.04       10.17     32.10 o 
  -3   7   7      149.06      110.21     33.11 o 
  -2   7   7      515.83      571.04     38.57 o 
  -1   7   7      613.23      639.89     39.06 o 
   0   7   7     2665.20     2567.59     92.91 o 
   1   7   7     4309.71     4123.51    117.70 o 
   2   7   7     3791.96     3684.61    168.43 o 
   3   7   7     3920.21     4044.57    170.25 o 
   4   7   7     2896.04     2703.30     88.67 o 
   5   7   7     3305.71     3045.65     98.43 o 
   6   7   7     2127.06     1966.54    217.35 o 
   7   7   7       12.45       20.88     28.06 o 
   8   7   7       27.64       50.94     31.87 o 
   9   7   7       37.60       61.57     36.32 o 
  -3   8   7      349.20      396.25     44.79 o 
  -2   8   7      205.68      244.80     43.59 o 
  -1   8   7      912.00      921.57     49.72 o 
   0   8   7     1257.29     1195.89     90.64 o 
   1   8   7     1341.50     1221.79     51.96 o 
   2   8   7      696.94      872.36     69.74 o 
   3   8   7       11.24       59.33     39.49 o 
   4   8   7     1099.70     1107.19     83.79 o 
   5   8   7       67.44       70.29     26.24 o 
   6   8   7       84.72       88.15     27.15 o 
   7   8   7      222.85      244.84     37.34 o 
   8   8   7      546.16      514.35     54.71 o 
   9   8   7      412.23      426.79     81.93 o 
  -2   9   7       29.11       28.11     51.41 o 
  -1   9   7       56.52       69.74     43.59 o 
   0   9   7       19.01       22.15     36.74 o 
   1   9   7       51.29       60.22     37.18 o 
   2   9   7      587.82      643.48     64.76 o 
   3   9   7     2607.78     2579.53    128.00 o 
   4   9   7     1807.38     1816.50    107.99 o 
   5   9   7     2302.75     2329.39    128.45 o 
   6   9   7     1662.36     1510.07     67.62 o 
   7   9   7     1884.37     1759.35     75.66 o 
   8   9   7     1033.82     1118.32     64.95 o 
   9   9   7      451.88      519.98     52.45 o 
  -1  10   7      296.17      335.88     64.49 o 
   0  10   7      236.75      240.88     53.55 o 
   1  10   7     1047.91      844.34     74.72 o 
   2  10   7      658.98      700.41     66.09 o 
   3  10   7     1413.98     1332.77     90.46 o 
   4  10   7      685.30      685.20     71.87 o 
   5  10   7      634.42      757.61     78.28 o 
   6  10   7      248.67      130.94     58.71 o 
   7  10   7       10.16       20.09     34.47 o 
   8  10   7       24.02       30.84     41.23 o 
   1  11   7      600.23      631.29     72.05 o 
   2  11   7      450.45      367.73     61.29 o 
   3  11   7      129.49       89.13     45.99 o 
   4  11   7        6.47        3.11     49.72 o 
   5  11   7       33.76       90.20     55.95 o 
   6  11   7      152.91      223.54     59.86 o 
  -5 -10   8      484.22      430.26     76.05 o 
  -2 -10   8      489.87      467.27     73.21 o 
  -1 -10   8      316.25      200.05     68.05 o 
  -6  -9   8      189.90      103.36     58.17 o 
  -5  -9   8      141.82      131.56     53.99 o 
  -3  -9   8       17.69       26.51     48.03 o 
  -2  -9   8      440.23      449.65     68.05 o 
  -1  -9   8      430.21      429.64     68.23 o 
   0  -9   8      906.24      820.76     83.79 o 
  -7  -8   8       98.88       37.63     53.19 o 
  -6  -8   8       81.20       57.73     50.44 o 
  -5  -8   8      653.12      551.59     70.18 o 
  -4  -8   8     1207.35     1155.13     91.53 o 
  -3  -8   8     2314.96     2367.73    133.96 o 
  -2  -8   8     1728.19     1660.83    110.21 o 
  -1  -8   8     2479.58     2438.09    133.07 o 
   0  -8   8     2496.27     2580.06    142.77 o 
   2  -8   8      517.33      405.80     67.69 o 
   3  -8   8      402.97      459.71     76.14 o 
  -7  -7   8      344.55      333.30     68.94 o 
  -6  -7   8     1525.25     1237.15     96.78 o 
  -5  -7   8      255.80      223.68     81.30 o 
  -4  -7   8     1190.08     1167.14     89.04 o 
  -3  -7   8     1214.48     1247.20     93.13 o 
  -2  -7   8      720.34      617.86     64.05 o 
  -1  -7   8       78.17       95.36     46.17 o 
   0  -7   8       33.88       20.90     41.01 o 
   1  -7   8       50.41      128.63     42.70 o 
   2  -7   8      375.70      310.71     55.33 o 
   3  -7   8      539.55      510.94     65.65 o 
   4  -7   8      866.87      754.05     80.32 o 
  -8  -6   8      203.81      207.88     58.00 o 
  -7  -6   8      400.58      396.99     64.40 o 
  -6  -6   8       80.16       75.61     45.10 o 
  -5  -6   8      401.22      413.60     40.56 o 
  -4  -6   8        8.20       49.81     34.69 o 
  -3  -6   8       48.44       55.86     37.45 o 
  -2  -6   8     1596.43     1691.43    103.18 o 
  -1  -6   8      973.90      910.43     73.12 o 
   0  -6   8     4584.43     4870.58    209.48 o 
   1  -6   8     2907.33     3027.20     97.55 o 
   2  -6   8     4393.65     4121.61    172.30 o 
   3  -6   8     2713.88     2434.00    124.71 o 
   4  -6   8     1635.17     1666.97    103.63 o 
   5  -6   8      730.67      809.11     86.28 o 
  -8  -5   8        0.20       42.16     46.43 o 
  -7  -5   8        0.89      -56.84     42.96 o 
  -6  -5   8      130.57      116.74     30.00 o 
  -5  -5   8     1219.35     1166.70     66.71 o 
  -4  -5   8     1097.64     1076.41     77.92 o 
  -3  -5   8     1859.02     1886.95    105.50 o 
  -2  -5   8     4513.85     4416.93    192.31 o 
  -1  -5   8     4308.77     4541.02    197.12 o 
   0  -5   8     5589.12     5908.30    159.89 o 
   1  -5   8     3543.42     3427.32    127.91 o 
   2  -5   8      123.76      110.21     36.20 o 
   3  -5   8      440.14      460.15     53.55 o 
   4  -5   8       82.64      145.61     46.70 o 
   5  -5   8      137.27       77.66     53.19 o 
   6  -5   8      219.93      216.95     62.71 o 
  -8  -4   8      227.79      294.61     58.98 o 
  -7  -4   8      446.74      537.67     42.74 o 
  -6  -4   8     1039.19     1075.28     62.53 o 
  -5  -4   8     2174.11     2126.33     79.04 o 
  -4  -4   8     1939.45     1892.37    100.07 o 
  -3  -4   8     2925.22     2265.70    114.75 o 
  -2  -4   8     2852.85     2799.86    132.63 o 
  -1  -4   8      846.38      961.66     66.63 o 
   0  -4   8      676.58      704.05     35.05 o 
   1  -4   8       71.95       72.34     18.96 o 
   2  -4   8      548.17      486.84     45.01 o 
   3  -4   8     1201.76     1150.51     73.92 o 
   4  -4   8     1203.37     1064.49     78.19 o 
   5  -4   8     1040.04     1105.14     87.00 o 
   6  -4   8     1142.25     1233.32     98.29 o 
   7  -4   8      292.65      322.81     71.78 o 
  -7  -3   8      525.16      544.01     40.99 o 
  -6  -3   8      244.71      236.22     31.11 o 
  -5  -3   8        5.58       31.26     21.73 o 
  -4  -3   8       54.52       63.96     21.60 o 
  -3  -3   8       77.32       61.56     27.31 o 
  -2  -3   8     1378.17     1219.71     75.88 o 
  -1  -3   8     3553.67     3369.69    148.02 o 
   0  -3   8     4726.48     5090.36    134.65 o 
   1  -3   8     6879.93     7491.91    194.26 o 
   2  -3   8     7903.50     7885.10    319.38 o 
   3  -3   8     3432.31     3087.54    130.49 o 
   4  -3   8     1965.95     1804.40     94.11 o 
   5  -3   8     1733.25     1698.37    100.25 o 
   6  -3   8      431.21      515.39     62.62 o 
   7  -3   8       69.02      143.57     58.17 o 
  -8  -2   8        5.43      -50.70     33.80 o 
  -7  -2   8       30.62       42.07     32.11 o 
  -6  -2   8        6.98       -3.17     21.82 o 
  -5  -2   8      625.68      639.64     38.26 o 
  -4  -2   8     3189.45     3069.50     98.36 o 
  -3  -2   8     1575.55     1578.64     84.42 o 
  -2  -2   8     5859.30     5781.90    232.52 o 
  -1  -2   8     7928.73     7609.74    192.12 o 
   0  -2   8     6871.54     6796.00    173.51 o 
   1  -2   8     7078.82     7580.13    194.16 o 
   2  -2   8     2365.38     2347.07     98.03 o 
   3  -2   8      241.63      275.31     33.18 o 
   4  -2   8      763.58      690.80     56.04 o 
   5  -2   8      204.18      253.07     46.70 o 
   6  -2   8       64.31       49.10     42.34 o 
   7  -2   8      657.52      571.07     70.90 o 
   8  -2   8       24.07       54.62     52.57 o 
  -8  -1   8      165.79      206.01     44.39 o 
  -7  -1   8      125.36      141.97     36.65 o 
  -6  -1   8      384.40      453.92     47.23 o 
  -5  -1   8     1769.61     1827.22     67.32 o 
  -4  -1   8      973.71     1014.35     45.82 o 
  -3  -1   8     2017.86     2162.96    104.79 o 
  -2  -1   8     1598.68     1639.54     49.57 o 
  -1  -1   8     1055.24     1028.62     34.71 o 
   0  -1   8     1030.58     1016.00     36.24 o 
   1  -1   8       32.63      101.16     34.29 o 
   2  -1   8     2423.78     2601.13     75.56 o 
   3  -1   8     6448.55     6557.76    171.65 o 
   4  -1   8     2903.36     2369.42    105.59 o 
   5  -1   8     1810.51     1594.03     86.91 o 
   6  -1   8     1202.82     1253.87     82.10 o 
   7  -1   8     2373.87     2255.39    123.82 o 
   8  -1   8      555.08      646.77     77.66 o 
  -8   0   8       64.05      146.86     43.59 o 
  -7   0   8      154.23      178.26     38.43 o 
  -6   0   8       55.74      105.32     33.00 o 
  -5   0   8      258.88      303.86     40.83 o 
  -4   0   8      103.75       86.81     19.03 o 
  -3   0   8      278.19      278.66     18.79 o 
  -2   0   8      496.21      438.64     22.34 o 
  -1   0   8     3675.70     3431.85    155.58 o 
   0   0   8     5415.12     5354.58    140.56 o 
   1   0   8     5008.87     4771.69    126.43 o 
   2   0   8     9226.06     9254.76    233.79 o 
   3   0   8     9338.85     9411.25    238.40 o 
   4   0   8      578.21      555.67     29.82 o 
   5   0   8     2473.54     2253.43    108.79 o 
   6   0   8      428.14      504.09     57.20 o 
   7   0   8      409.47      523.40     61.02 o 
   8   0   8       68.96       34.25     49.81 o 
   9   0   8        0.38       47.41     52.75 o 
  -7   1   8       73.73       46.34     36.47 o 
  -6   1   8       20.56       21.53     31.13 o 
  -5   1   8      999.09      900.38     65.29 o 
  -4   1   8     3696.72     3689.50    191.16 o 
  -3   1   8     4256.78     3994.11     92.25 o 
  -2   1   8     4365.85     4084.99    110.03 o 
  -1   1   8     8091.77     7901.17    201.29 o 
   0   1   8     9241.45     9058.99    266.95 o 
   1   1   8     7048.99     6986.02    179.97 o 
   2   1   8     6747.05     6250.90    162.45 o 
   3   1   8     3878.72     3840.43    105.72 o 
   4   1   8      260.41      371.73     61.69 o 
   5   1   8      332.19      351.81     42.96 o 
   6   1   8      611.80      632.72     59.86 o 
   7   1   8      950.07      857.32     74.28 o 
   8   1   8      477.96      385.16     60.49 o 
   9   1   8      754.83      801.99     84.95 o 
  -7   2   8      145.39      203.35     42.61 o 
  -6   2   8      163.93      157.27     36.65 o 
  -5   2   8      668.16      645.00     84.59 o 
  -4   2   8     2198.54     2348.71     79.45 o 
  -3   2   8      368.57      445.59     30.74 o 
  -2   2   8      340.51      335.58     17.05 o 
  -1   2   8      565.75      561.20     49.55 o 
   0   2   8      379.52      454.07     26.20 o 
   1   2   8     2279.51     2461.26    118.44 o 
   2   2   8      280.62      247.52     40.16 o 
   3   2   8     1231.19     1098.10     42.10 o 
   4   2   8     4673.28     4701.25    127.49 o 
   5   2   8     3374.94     3339.80     96.05 o 
   6   2   8     3603.78     3439.07    147.84 o 
   7   2   8     2381.73     2055.51    111.72 o 
   8   2   8      486.20      479.54     65.20 o 
   9   2   8      129.54      191.34     57.20 o 
  -6   3   8       16.25       43.05     33.27 o 
  -5   3   8       49.69       73.27     39.63 o 
  -4   3   8      246.19      301.50     31.60 o 
  -3   3   8     1139.88     1051.43     49.28 o 
  -2   3   8     1109.65      984.36     51.90 o 
  -1   3   8     4451.76     4201.59    114.45 o 
   0   3   8     2760.62     2484.00     73.72 o 
   1   3   8     5922.21     5814.44    152.60 o 
   2   3   8    10276.34    10326.96    260.82 o 
   3   3   8    17327.87    16510.27    409.38 o 
   4   3   8     5637.08     5096.18    228.70 o 
   5   3   8     2725.48     2485.86    114.30 o 
   6   3   8     2328.63     2253.96    109.86 o 
   7   3   8      816.94      867.55     70.45 o 
   8   3   8      130.46      204.15     50.35 o 
   9   3   8       97.11       83.44     51.24 o 
  -6   4   8       11.26       16.44     30.18 o 
  -5   4   8       92.87      104.35     30.80 o 
  -4   4   8       72.88       72.42     46.61 o 
  -3   4   8     3377.72     3150.17    101.54 o 
  -2   4   8      570.12      509.70     30.72 o 
  -1   4   8     2865.02     2537.69    212.86 o 
   0   4   8     3017.86     2945.04    116.57 o 
   1   4   8     1604.43     1612.05     54.14 o 
   2   4   8     1549.89     1450.54     49.66 o 
   3   4   8       36.35       17.75     12.32 o 
   4   4   8        0.68        9.52     29.18 o 
   5   4   8      881.76      779.22     63.96 o 
   6   4   8      303.88      201.39     39.94 o 
   7   4   8     1026.79      888.54     73.65 o 
   8   4   8     1417.09     1353.23     93.76 o 
   9   4   8      405.82      342.47     67.16 o 
  10   4   8      547.12      689.74     87.62 o 
  -5   5   8      178.59      181.40     35.19 o 
  -4   5   8      115.19      148.09     31.65 o 
  -3   5   8      870.39      871.01     48.80 o 
  -2   5   8     2136.05     2219.46     73.68 o 
  -1   5   8       89.57      101.00     19.54 o 
   0   5   8      362.84      332.07     25.03 o 
   1   5   8      454.18      447.26     27.21 o 
   2   5   8      598.39      692.39     32.24 o 
   3   5   8      457.57      477.07     26.60 o 
   4   5   8     4305.96     4261.26    162.56 o 
   5   5   8     3847.82     3651.63    115.55 o 
   6   5   8     1528.65     1450.66     62.60 o 
   7   5   8     1354.21     1249.73     58.57 o 
   8   5   8      977.33     1112.70     89.40 o 
   9   5   8      577.18      594.02     73.03 o 
  10   5   8      223.89      513.34     82.28 o 
  -5   6   8        1.01       -0.68     32.07 o 
  -4   6   8        3.61        8.51     32.65 o 
  -3   6   8      161.05      158.33     31.74 o 
  -2   6   8      650.41      569.68     36.99 o 
  -1   6   8       73.94       62.54     21.07 o 
   0   6   8     1720.91     1670.09     59.36 o 
   1   6   8     3162.42     2961.27     89.17 o 
   2   6   8     5103.75     5046.08    138.20 o 
   3   6   8     3521.75     3444.86    104.03 o 
   4   6   8     1989.77     1954.12     69.52 o 
   5   6   8       89.80      131.53     26.46 o 
   6   6   8      437.44      386.56     34.35 o 
   7   6   8       55.10       52.90     28.76 o 
   8   6   8        2.81        6.88     28.56 o 
   9   6   8      256.49      264.80     39.72 o 
  -4   7   8      164.64      157.67     40.52 o 
  -3   7   8      505.93      549.51     45.48 o 
  -2   7   8     1266.85     1296.02     88.24 o 
  -1   7   8     1100.69     1235.77     53.69 o 
   0   7   8     1442.77     1320.05     73.96 o 
   1   7   8     1279.26     1147.04     96.74 o 
   2   7   8     1585.53     1419.83     53.75 o 
   3   7   8     1029.89      976.25     72.23 o 
   4   7   8      103.13      100.40     29.09 o 
   5   7   8      328.11      346.83     33.13 o 
   6   7   8     1316.99     1170.21     57.20 o 
   7   7   8      103.05      122.63     31.02 o 
   8   7   8      402.16      450.15     60.31 o 
   9   7   8      385.49      409.82     46.52 o 
  -3   8   8      190.44      200.32     43.28 o 
  -2   8   8      101.23      132.89     38.87 o 
  -1   8   8       17.64        4.04     23.81 o 
   0   8   8       58.03       41.90     21.97 o 
   1   8   8      403.16      374.10     34.20 o 
   2   8   8      699.29      795.95     69.56 o 
   3   8   8      904.35      984.97     74.19 o 
   4   8   8     2192.08     2251.47    119.02 o 
   5   8   8     3356.14     3143.87    103.77 o 
   6   8   8     2408.42     2462.86    152.15 o 
   7   8   8     1039.25     1083.20     60.60 o 
   8   8   8      921.56     1007.53     60.46 o 
   9   8   8      349.47      510.73     51.06 o 
  -2   9   8      109.44      117.06     60.31 o 
  -1   9   8      256.70      235.63     51.59 o 
   0   9   8      422.68      360.08     56.13 o 
   1   9   8     1134.88     1121.69     79.35 o 
   2   9   8     1483.46     1458.02     91.44 o 
   3   9   8      375.17      451.52     62.27 o 
   4   9   8     1466.40     1577.04     99.18 o 
   5   9   8      812.89      924.21     84.42 o 
   6   9   8      327.81      417.50     40.97 o 
   7   9   8      298.87      449.37     45.95 o 
   8   9   8        0.19        7.46     33.55 o 
   0  10   8      543.94      478.74     64.13 o 
   1  10   8      419.10      371.82     56.40 o 
   2  10   8      232.74      161.72     49.10 o 
   3  10   8       86.18      106.03     47.77 o 
   4  10   8        0.60      -48.92     41.18 o 
   5  10   8       20.62       64.31     53.10 o 
   6  10   8      386.59      422.35     73.03 o 
   7  10   8      640.69      561.02     79.52 o 
   8  10   8      372.74      355.76     45.80 o 
   2  11   8       93.48       72.59     50.17 o 
   3  11   8      242.23      198.99     56.93 o 
   4  11   8      298.45      274.60     64.31 o 
   5  11   8      425.23      504.36     76.59 o 
   6  11   8      534.33      705.48     81.30 o 
  -2 -10   9      107.70      106.74     63.87 o 
  -5  -9   9      251.64      347.63     69.83 o 
  -3  -9   9     1799.42     1719.00    120.80 o 
  -2  -9   9     1452.02     1302.88    107.45 o 
  -1  -9   9      947.80      938.09     91.89 o 
   0  -9   9     1696.06     1579.88    121.95 o 
   1  -9   9      858.10      936.49    103.99 o 
  -6  -8   9      961.17      810.80     90.46 o 
  -5  -8   9      938.67      862.84     88.42 o 
  -4  -8   9     1189.54     1124.54     95.62 o 
  -3  -8   9     1336.52     1294.08    102.30 o 
  -2  -8   9      336.21      336.51     63.69 o 
  -1  -8   9      201.20      261.16     58.17 o 
   0  -8   9      204.58      194.89     54.71 o 
   1  -8   9       37.09       38.43     50.88 o 
  -7  -7   9      579.22      503.11     74.54 o 
  -6  -7   9       54.22       51.59     48.48 o 
  -5  -7   9       57.48       92.56     33.42 o 
  -4  -7   9       32.28       25.26     44.03 o 
  -3  -7   9      153.68      219.09     53.91 o 
  -2  -7   9     1092.27     1192.32     96.25 o 
  -1  -7   9     1643.46     1786.34    115.55 o 
   0  -7   9     1791.37     2018.51    118.22 o 
   1  -7   9     2315.54     2526.42    139.12 o 
   2  -7   9     1952.16     1834.20    106.21 o 
   3  -7   9     1607.12     1556.40    104.87 o 
   4  -7   9      968.06      925.90     90.73 o 
  -7  -6   9       11.95        0.00     45.19 o 
  -6  -6   9       21.38       26.77     43.23 o 
  -5  -6   9      589.30      525.81     43.76 o 
  -4  -6   9      811.34      818.54     73.12 o 
  -3  -6   9     3837.24     3844.70    181.11 o 
  -2  -6   9     3783.60     3810.81    179.42 o 
  -1  -6   9     3046.45     3248.81    160.83 o 
   0  -6   9      166.41      274.24     49.10 o 
   1  -6   9     6095.84     6117.88    256.63 o 
   2  -6   9      236.36      235.10     43.94 o 
   3  -6   9      286.53      221.05     50.79 o 
   4  -6   9        0.62      -20.64     42.25 o 
   5  -6   9       13.64      -56.48     55.51 o 
  -8  -5   9      206.97      326.19     62.80 o 
  -7  -5   9      352.84      443.25     67.96 o 
  -6  -5   9     1091.51     1125.78     61.60 o 
  -5  -5   9     1186.70     1167.57     73.39 o 
  -4  -5   9      549.64      602.83     61.82 o 
  -3  -5   9     3429.01     3468.34    164.29 o 
  -2  -5   9     2231.71     2282.87    123.55 o 
  -1  -5   9      820.30      854.21     71.70 o 
   0  -5   9        9.51      -18.24     32.82 o 
   1  -5   9      805.64      830.72     44.12 o 
   2  -5   9       97.32      111.59     48.30 o 
   3  -5   9      952.90      874.76     71.96 o 
   4  -5   9      750.80      754.85     72.32 o 
   5  -5   9     1700.92     1570.54    103.63 o 
   6  -5   9      622.62      701.74     82.55 o 
  -8  -4   9       62.20      113.59     52.66 o 
  -7  -4   9       41.18       33.16     29.47 o 
  -6  -4   9      241.38      244.82     34.85 o 
  -5  -4   9        9.80       16.44     24.84 o 
  -4  -4   9      217.59      204.32     39.85 o 
  -3  -4   9       40.55       19.21     34.78 o 
  -2  -4   9     1473.74     1488.53     89.57 o 
  -1  -4   9     1613.83     1593.94     92.42 o 
   0  -4   9     2133.58     2475.72    121.86 o 
   1  -4   9     2892.41     3060.98    167.68 o 
   2  -4   9     6317.81     5949.53    162.74 o 
   3  -4   9     2081.35     2010.23    101.23 o 
   4  -4   9     1336.38     1355.54     88.69 o 
   5  -4   9      522.74      550.08     63.60 o 
   6  -4   9      119.04       78.99     55.24 o 
   7  -4   9       29.55       94.29     63.07 o 
  -7  -3   9      139.79      144.75     31.35 o 
  -6  -3   9       21.71        9.19     24.53 o 
  -5  -3   9     1698.36     1545.95     66.56 o 
  -4  -3   9     2005.90     1994.04    106.92 o 
  -3  -3   9     2392.55     2192.23    111.99 o 
  -2  -3   9     2952.96     2552.22    125.24 o 
  -1  -3   9     5636.00     5586.47    229.32 o 
   0  -3   9     2877.87     2793.73     81.00 o 
   1  -3   9     5209.74     5463.31    146.59 o 
   2  -3   9     3010.99     2831.31     85.78 o 
   3  -3   9      141.56      132.45     34.60 o 
   4  -3   9        1.14       26.51     34.16 o 
   5  -3   9       48.35       50.17     42.25 o 
   6  -3   9      573.02      488.62     63.07 o 
   7  -3   9      230.15      149.97     56.84 o 
  -8  -2   9      118.21      224.78     49.37 o 
  -7  -2   9      492.40      516.19     57.55 o 
  -6  -2   9      435.59      478.23     38.40 o 
  -5  -2   9      547.93      549.91     38.36 o 
  -4  -2   9     1611.54     1629.45     65.34 o 
  -3  -2   9      638.84      651.22     55.68 o 
  -2  -2   9     2760.24     2774.16    130.85 o 
  -1  -2   9      488.90      493.60     48.39 o 
   0  -2   9      552.00      538.32     32.82 o 
   1  -2   9      135.33      159.10     18.18 o 
   2  -2   9     1490.90     1637.15     55.72 o 
   3  -2   9     4249.58     4291.95    120.69 o 
   4  -2   9     2855.58     2695.70    121.95 o 
   5  -2   9     4792.53     4692.50    192.14 o 
   6  -2   9     2350.96     2136.63    114.13 o 
   7  -2   9      585.22      709.48     73.30 o 
   8  -2   9      392.85      509.43     74.81 o 
  -8  -1   9       67.50       96.87     44.74 o 
  -7  -1   9      158.67      237.68     46.61 o 
  -6  -1   9      469.26      592.96     57.37 o 
  -5  -1   9      187.70      272.27     48.03 o 
  -4  -1   9      173.69      142.66     38.07 o 
  -3  -1   9       41.27       70.36     30.15 o 
  -2  -1   9      159.53      171.59     32.38 o 
  -1  -1   9     2754.67     2401.04    109.90 o 
   0  -1   9     5935.37     6139.79    329.08 o 
   1  -1   9     4005.80     3965.36    108.20 o 
   2  -1   9     6658.08     6636.26    173.15 o 
   3  -1   9     5160.28     5274.44    142.17 o 
   4  -1   9     2906.34     2723.77     84.34 o 
   5  -1   9     1105.91     1154.51     75.08 o 
   6  -1   9     1773.07     1823.70    102.83 o 
   7  -1   9       33.24       28.82     47.59 o 
   8  -1   9       89.52      247.29     63.25 o 
  -7   0   9      162.65      168.74     42.96 o 
  -6   0   9       35.11       61.38     34.87 o 
  -5   0   9      245.93      265.88     42.88 o 
  -4   0   9     2174.42     2183.91     74.90 o 
  -3   0   9     2115.13     2204.15    108.88 o 
  -2   0   9     5050.67     4974.02    131.25 o 
  -1   0   9     8297.19     7870.35    356.52 o 
   0   0   9     3550.65     3523.49     97.98 o 
   1   0   9     1520.87     1313.78    135.34 o 
   2   0   9     3547.60     3374.75     95.06 o 
   3   0   9       12.53       25.24     14.21 o 
   4   0   9      239.34      253.46     22.52 o 
   5   0   9      240.08      216.78     38.16 o 
   6   0   9      494.60      494.04     57.37 o 
   7   0   9     1273.98     1268.73     91.98 o 
   8   0   9      667.36      736.61     79.35 o 
   9   0   9      344.76      472.43     74.54 o 
  -7   1   9      133.48      191.60     42.88 o 
  -6   1   9      336.02      381.07     47.86 o 
  -5   1   9      829.07      822.28     66.09 o 
  -4   1   9     1503.58     1562.00     85.84 o 
  -3   1   9     1079.06     1177.40     47.77 o 
  -2   1   9     3006.86     2806.97    167.45 o 
  -1   1   9     1634.31     1543.30     67.38 o 
   0   1   9       68.30       87.73     16.00 o 
   1   1   9      717.37      811.47     36.69 o 
   2   1   9      237.82      249.08     26.02 o 
   3   1   9     2589.83     2496.72     75.35 o 
   4   1   9     2180.77     2253.67     70.44 o 
   5   1   9     2203.22     2116.36     68.68 o 
   6   1   9     1697.47     1599.90     90.64 o 
   7   1   9     1569.36     1619.20     97.40 o 
   8   1   9      306.82      295.68     58.00 o 
   9   1   9      243.45      463.71     70.09 o 
  -7   2   9       44.05       89.93     44.21 o 
  -6   2   9       29.00       40.92     33.89 o 
  -5   2   9       10.89       17.97     30.69 o 
  -4   2   9       14.44       21.43     25.26 o 
  -3   2   9      405.25      412.19     31.32 o 
  -2   2   9      326.78      300.34     22.10 o 
  -1   2   9     1094.21      978.61     75.48 o 
   0   2   9    10729.52    10818.75    272.81 o 
   1   2   9     3375.48     3093.25     89.75 o 
   2   2   9     6563.06     6241.35    164.92 o 
   3   2   9     8650.81     8164.68    211.19 o 
   4   2   9     4069.03     3589.00    102.01 o 
   5   2   9     1394.80     1337.41     84.33 o 
   6   2   9     1536.15     1479.72     85.66 o 
   7   2   9      183.06      213.40     48.39 o 
   8   2   9      132.93      207.53     51.68 o 
   9   2   9       21.17      -55.86     49.72 o 
  -6   3   9       12.41       31.58     37.09 o 
  -5   3   9       84.63      124.00     35.67 o 
  -4   3   9      905.08      837.33     66.36 o 
  -3   3   9     1584.44     1496.22    134.10 o 
  -2   3   9      790.52      765.72     36.54 o 
  -1   3   9     2178.15     1902.61     61.21 o 
   0   3   9     3374.52     3186.77     91.75 o 
   1   3   9     1413.91     1333.06     47.83 o 
   2   3   9      211.27      200.67     20.15 o 
   3   3   9      998.24      825.40     69.96 o 
   4   3   9       29.94       28.90     16.59 o 
   5   3   9      454.03      435.96     48.30 o 
   6   3   9      484.36      491.82     52.84 o 
   7   3   9      640.29      652.20     65.91 o 
   8   3   9      679.80      740.44     72.23 o 
   9   3   9      162.61      215.53     61.20 o 
  -6   4   9      149.88      168.56     43.76 o 
  -5   4   9      226.06      290.22     38.77 o 
  -4   4   9     1265.73     1239.14    121.55 o 
  -3   4   9       99.71      144.69     26.97 o 
  -2   4   9      589.10      645.13     83.84 o 
  -1   4   9        8.59       19.24     22.10 o 
   0   4   9       14.82        7.64     14.30 o 
   1   4   9      915.91      942.90     40.20 o 
   2   4   9     1390.08     1430.67     51.43 o 
   3   4   9     4158.80     4219.32    117.67 o 
   4   4   9     2881.98     2646.60    121.69 o 
   5   4   9     3905.17     3758.32    158.60 o 
   6   4   9     3596.47     3090.92    139.21 o 
   7   4   9     2985.87     2877.25    140.01 o 
   8   4   9      790.78      991.37     82.28 o 
   9   4   9      410.50      364.17     65.74 o 
  -5   5   9        2.10       15.61     29.59 o 
  -4   5   9       33.98       39.59     28.60 o 
  -3   5   9       17.73       24.09     24.63 o 
  -2   5   9     1666.43     1508.71     85.17 o 
  -1   5   9      561.00      495.17     48.39 o 
   0   5   9     2038.66     1831.79     97.49 o 
   1   5   9     2389.38     2265.66     72.19 o 
   2   5   9     3277.17     3190.05     93.73 o 
   3   5   9     2988.03     2984.22     88.13 o 
   4   5   9     3533.87     3236.35    142.68 o 
   5   5   9      577.11      493.69     53.73 o 
   6   5   9      307.30      289.81     49.81 o 
   7   5   9      239.28      310.62     56.48 o 
   8   5   9       51.67       55.24     46.97 o 
   9   5   9       73.35       68.32     55.86 o 
  -4   6   9      228.56      271.35     40.13 o 
  -3   6   9      705.46      720.72     47.75 o 
  -2   6   9     1244.10     1257.07     59.29 o 
  -1   6   9     1313.96     1260.93     52.48 o 
   0   6   9     2108.42     1919.23     66.26 o 
   1   6   9     1545.70     1531.02     56.25 o 
   2   6   9      746.71      776.24     46.03 o 
   3   6   9     1523.49     1410.78     83.53 o 
   4   6   9      391.11      407.94     53.91 o 
   5   6   9       65.55       41.10     41.27 o 
   6   6   9     1371.59     1181.24     63.47 o 
   7   6   9      472.38      478.22     40.40 o 
   8   6   9      715.11      631.56     78.63 o 
   9   6   9      436.05      470.02     74.99 o 
  -3   7   9       40.34       76.19     30.77 o 
  -2   7   9       63.62       89.54     25.49 o 
  -1   7   9       78.83      123.96     24.93 o 
   0   7   9      311.43      294.14     28.21 o 
   1   7   9      239.29      216.29     25.52 o 
   2   7   9     1547.04     1574.10     90.29 o 
   3   7   9      919.77     1090.64     82.64 o 
   4   7   9     4164.39     4187.87    126.65 o 
   5   7   9     4094.99     3895.13    137.61 o 
   6   7   9     1826.52     1826.61     73.55 o 
   7   7   9     1481.77     1528.82     69.53 o 
   8   7   9      661.52      567.63     50.61 o 
   9   7   9      203.44      296.43     43.86 o 
  -2   8   9      154.00      158.60     40.83 o 
  -1   8   9      319.08      268.53     50.61 o 
   0   8   9      507.37      456.43     35.05 o 
   1   8   9      833.73      890.26     70.49 o 
   2   8   9     2292.09     2314.01    121.33 o 
   3   8   9     2002.88     1991.91    109.14 o 
   4   8   9     2331.25     2373.16    128.71 o 
   5   8   9     1108.05     1180.04     88.69 o 
   6   8   9      601.53      540.42     43.04 o 
   7   8   9      190.86      221.32     43.54 o 
   8   8   9        6.78       55.10     36.34 o 
   9   8   9        5.32       51.76     36.69 o 
  -1   9   9      345.28      412.07     39.27 o 
   0   9   9      465.60      524.86     40.62 o 
   1   9   9      124.08      165.36     45.63 o 
   2   9   9        9.91       48.92     45.28 o 
   3   9   9       23.55      106.21     47.59 o 
   4   9   9       24.64       36.92     44.48 o 
   5   9   9      298.40      332.33     62.09 o 
   6   9   9      717.04      691.43     77.12 o 
   7   9   9      766.97      684.75     51.95 o 
   8   9   9      618.76      624.17     51.78 o 
   0  10   9        4.78      -30.07     45.01 o 
   1  10   9       76.81       74.19     46.61 o 
   2  10   9      157.88      128.54     51.50 o 
   3  10   9      349.15      368.71     61.29 o 
   4  10   9      487.33      589.31     72.94 o 
   5  10   9      806.86      945.12     91.62 o 
   6  10   9      380.94      445.56     73.47 o 
   7  10   9      421.59      484.35     80.06 o 
   3  11   9      650.39      713.58     78.72 o 
   4  11   9      310.66      323.96     68.94 o 
   5  11   9      455.23      563.25     80.95 o 
   6  11   9       95.32      180.31     67.51 o 
  -5  -9  10      733.56      646.51     81.66 o 
  -3  -9  10      689.94      634.41     83.88 o 
  -2  -9  10      133.63       87.53     62.18 o 
  -1  -9  10      229.08      281.80     74.28 o 
   0  -9  10       95.74       -5.69     64.49 o 
  -6  -8  10       56.15       53.82     53.46 o 
  -5  -8  10        2.40      -63.38     42.25 o 
  -4  -8  10       98.17      114.48     55.06 o 
  -3  -8  10      101.62      128.63     57.73 o 
  -2  -8  10      686.01      742.75     85.75 o 
  -1  -8  10      608.40      739.55     82.46 o 
   0  -8  10     1354.93     1425.64    108.70 o 
   1  -8  10     1492.15     1570.90    120.17 o 
   2  -8  10     1095.51     1264.28    113.86 o 
  -7  -7  10       13.21      -14.94     49.64 o 
  -6  -7  10       62.97       91.98     51.95 o 
  -5  -7  10      241.24      284.24     48.88 o 
  -4  -7  10      572.45      499.29     68.40 o 
  -3  -7  10     1262.99     1195.61     99.72 o 
  -2  -7  10     1492.71     1633.08    115.73 o 
  -1  -7  10     1292.42     1355.01    105.94 o 
   0  -7  10     1456.88     1740.71    117.42 o 
   1  -7  10     1014.89     1086.55     90.02 o 
   2  -7  10      394.55      348.78     65.74 o 
   4  -7  10       53.21       67.87     60.84 o 
  -7  -6  10      180.50      146.24     61.11 o 
  -6  -6  10     1012.92      952.15     86.64 o 
  -5  -6  10      695.37      690.87     51.48 o 
  -4  -6  10      578.63      532.29     65.38 o 
  -3  -6  10     1327.56     1285.63     94.11 o 
  -2  -6  10      872.37      892.37     80.86 o 
  -1  -6  10       49.94       99.98     50.35 o 
   0  -6  10      110.62      103.54     49.19 o 
   1  -6  10      501.59      505.43     62.36 o 
   2  -6  10      885.25     1026.95     85.48 o 
   3  -6  10      728.80      644.55     67.51 o 
   4  -6  10      778.11      727.01     77.12 o 
   5  -6  10      834.09      951.97     93.67 o 
  -7  -5  10       22.23       71.07     52.13 o 
  -6  -5  10      277.18      310.32     39.62 o 
  -5  -5  10       37.04       45.61     28.74 o 
  -4  -5  10       24.82       89.49     41.90 o 
  -3  -5  10       32.08       -2.58     39.94 o 
  -2  -5  10      816.45      881.61     77.21 o 
  -1  -5  10     3161.25     3440.23    165.81 o 
   0  -5  10      474.22      640.10     66.18 o 
   1  -5  10     3225.09     3372.09    159.14 o 
   2  -5  10     2907.50     2799.26     93.06 o 
   3  -5  10     1634.77     1634.05     95.36 o 
   4  -5  10      694.02      802.35     73.83 o 
   5  -5  10      304.77      418.08     68.23 o 
   6  -5  10      145.09      197.47     65.38 o 
  -7  -4  10       60.40       37.23     32.38 o 
  -6  -4  10      195.59      177.84     33.13 o 
  -5  -4  10      962.64      932.39     54.69 o 
  -4  -4  10      587.93      547.77     57.11 o 
  -3  -4  10     2415.05     2474.21    129.34 o 
  -2  -4  10     4372.26     4351.55    194.81 o 
  -1  -4  10     5156.27     5407.59    230.21 o 
   0  -4  10     3352.59     3649.89    169.37 o 
   1  -4  10     1475.31     1391.60     55.14 o 
   2  -4  10     1620.21     1592.94     61.37 o 
   3  -4  10      156.59      140.69     30.78 o 
   4  -4  10       16.35       41.90     38.25 o 
   5  -4  10       26.06       -4.27     40.92 o 
   6  -4  10      271.22      304.13     65.11 o 
  -7  -3  10      120.77      147.77     32.49 o 
  -6  -3  10      703.66      752.19     49.73 o 
  -5  -3  10     1517.64     1535.61     67.61 o 
  -4  -3  10      603.49      714.20     64.85 o 
  -3  -3  10      137.14       94.47     39.05 o 
  -2  -3  10     1420.84     1417.01     87.35 o 
  -1  -3  10       15.04      -18.15     28.11 o 
   0  -3  10      105.64      183.78     37.18 o 
   1  -3  10      153.73      219.60     22.84 o 
   2  -3  10     1274.60     1400.87     55.11 o 
   3  -3  10     2540.71     2569.76     87.26 o 
   4  -3  10     2148.01     2336.78    114.84 o 
   5  -3  10     2049.73     1954.02    110.75 o 
   6  -3  10     1336.01     1401.80    100.78 o 
   7  -3  10      212.58      262.77     62.44 o 
  -7  -2  10        7.66       23.22     40.65 o 
  -6  -2  10      371.46      407.83     38.87 o 
  -5  -2  10      101.73      126.45     27.98 o 
  -4  -2  10        8.06       -6.79     21.33 o 
  -3  -2  10      305.80      246.40     42.96 o 
  -2  -2  10     1228.32     1249.34     79.17 o 
  -1  -2  10     4134.44     3801.91    167.32 o 
   0  -2  10     4548.61     4337.93    443.83 o 
   1  -2  10     2854.41     2833.91    199.12 o 
   2  -2  10     7352.33     7268.54    190.73 o 
   3  -2  10     5199.40     5184.74    142.80 o 
   4  -2  10     5586.41     5227.65    145.78 o 
   5  -2  10     1650.07     1785.90    100.96 o 
   6  -2  10      976.66      958.19     78.19 o 
   7  -2  10       31.17       24.64     48.21 o 
   8  -2  10       21.60       72.50     63.60 o 
  -7  -1  10       67.55       48.66     40.83 o 
  -6  -1  10      219.52      158.60     43.50 o 
  -5  -1  10       17.89       21.62     33.54 o 
  -4  -1  10     1737.79     1724.33     68.18 o 
  -3  -1  10     1705.06     1627.56     92.07 o 
  -2  -1  10     3402.43     3279.32    150.06 o 
  -1  -1  10     4453.67     4021.80    173.55 o 
   0  -1  10     1507.34     1498.85     51.64 o 
   1  -1  10     1740.26     1614.72     54.01 o 
   2  -1  10     1066.21     1013.54     47.95 o 
   3  -1  10      225.96      169.45     25.62 o 
   4  -1  10      171.59      179.50     25.31 o 
   5  -1  10       13.70       16.00     20.13 o 
   6  -1  10      913.82      872.80     73.83 o 
   7  -1  10      832.51      756.90     74.45 o 
   8  -1  10      508.07      357.77     69.38 o 
  -7   0  10      157.83      193.92     46.43 o 
  -6   0  10      246.17      392.37     51.24 o 
  -5   0  10      903.84      963.80     74.36 o 
  -4   0  10      175.48      227.81     40.65 o 
  -3   0  10     1154.57     1172.75     75.52 o 
  -2   0  10      705.66      735.01     58.53 o 
  -1   0  10     1450.13     1478.14     73.83 o 
   0   0  10      582.10      561.31     29.97 o 
   1   0  10      245.62      280.35     22.64 o 
   2   0  10     1074.86     1167.02     44.82 o 
   3   0  10     1823.78     1910.30     62.92 o 
   4   0  10     3463.88     3280.11    164.29 o 
   5   0  10     1075.09     1042.18     46.89 o 
   6   0  10     1875.08     1957.02     70.61 o 
   7   0  10      911.62      952.41     78.54 o 
   8   0  10      588.46      694.90     75.43 o 
  -7   1  10       49.27       81.48     45.01 o 
  -6   1  10        2.25       22.77     37.54 o 
  -5   1  10        6.32       30.42     33.89 o 
  -4   1  10      156.48      111.72     35.49 o 
  -3   1  10       38.23       40.30     28.91 o 
  -2   1  10     1217.53     1142.28     76.01 o 
  -1   1  10     1625.96     1348.91     60.62 o 
   0   1  10     9413.77     8805.98    225.39 o 
   1   1  10     5571.41     5577.25    150.05 o 
   2   1  10     3393.59     3192.21     93.22 o 
   3   1  10     7057.85     6808.91    179.16 o 
   4   1  10     2560.60     2327.35     75.92 o 
   5   1  10     1614.45     1552.37     92.29 o 
   6   1  10      286.42      253.87     44.92 o 
   7   1  10       24.07       63.25     44.83 o 
   8   1  10       69.62       21.88     47.23 o 
   9   1  10        2.45       -9.87     54.26 o 
  -6   2  10      225.11      239.73     48.12 o 
  -5   2  10       80.31       94.73     36.38 o 
  -4   2  10      631.72      629.69     57.64 o 
  -3   2  10      296.64      282.93     28.96 o 
  -2   2  10     1520.49     1556.41     84.82 o 
  -1   2  10     2356.50     2181.90     69.07 o 
   0   2  10     4288.84     4260.66    118.24 o 
   1   2  10     2185.62     2017.21     65.75 o 
   2   2  10      887.18      831.92     38.80 o 
   3   2  10       49.40       -0.51     15.67 o 
   4   2  10       78.90      112.52     20.05 o 
   5   2  10      178.14      168.61     22.50 o 
   6   2  10      628.36      591.98     58.53 o 
   7   2  10      471.63      450.10     59.78 o 
   8   2  10      540.98      540.21     67.16 o 
   9   2  10      295.25      370.49     63.96 o 
  -6   3  10      284.29      432.40     57.55 o 
  -5   3  10      188.86      243.64     43.23 o 
  -4   3  10      598.88      681.11     60.22 o 
  -3   3  10       15.84       -0.33     22.09 o 
  -2   3  10       11.71       12.03     16.39 o 
  -1   3  10      727.40      722.89     35.02 o 
   0   3  10      188.28      200.74     38.92 o 
   1   3  10     1265.78     1374.77     51.27 o 
   2   3  10     4059.25     4177.20    117.92 o 
   3   3  10     3857.56     3736.51    108.32 o 
   4   3  10     4906.84     4649.66    160.47 o 
   5   3  10     4571.20     4253.70    172.83 o 
   6   3  10     2549.70     2492.53    121.06 o 
   7   3  10     1859.37     2034.70    113.68 o 
   8   3  10      721.26      905.00     81.93 o 
   9   3  10      219.99      273.88     66.27 o 
  -5   4  10        9.38       22.86     35.05 o 
  -4   4  10       10.86       26.36     26.76 o 
  -3   4  10        8.16      -30.63     21.88 o 
  -2   4  10      514.94      506.83     33.27 o 
  -1   4  10     2377.66     2190.97     85.35 o 
   0   4  10     1076.39      895.00     70.05 o 
   1   4  10     3328.55     3318.06     97.81 o 
   2   4  10     1773.82     1762.87     70.72 o 
   3   4  10     2628.13     2495.12     78.00 o 
   4   4  10     6217.19     5303.16    208.06 o 
   5   4  10      653.72      636.01     57.91 o 
   6   4  10       99.87       32.02     35.05 o 
   7   4  10        9.71       41.99     40.03 o 
   8   4  10        0.38       12.45     43.59 o 
   9   4  10       40.41       46.61     51.06 o 
  -5   5  10      129.90      175.50     43.32 o 
  -4   5  10      338.46      351.77     43.94 o 
  -3   5  10     1178.43     1192.12     69.69 o 
  -2   5  10      924.39      937.22     45.87 o 
  -1   5  10     1607.59     1549.91     57.27 o 
   0   5  10     3655.37     3517.89    103.91 o 
   1   5  10     2110.90     2047.77     68.55 o 
   2   5  10      196.09      181.59     21.68 o 
   3   5  10       17.65      -11.07     37.14 o 
   4   5  10       42.73       57.91     37.36 o 
   5   5  10      350.55      217.58     48.48 o 
   6   5  10      282.84      213.75     48.39 o 
   7   5  10     2035.80     2219.36    124.27 o 
   8   5  10     1027.75     1043.23     86.73 o 
   9   5  10      456.64      396.28     67.96 o 
  -4   6  10      106.96      128.15     49.50 o 
  -3   6  10      214.39      269.16     39.58 o 
  -2   6  10       99.97       76.76     23.73 o 
  -1   6  10       22.48       36.90     24.06 o 
   0   6  10        0.75       -3.07     19.31 o 
   1   6  10      277.60      287.00     27.00 o 
   2   6  10      716.62      814.55     47.32 o 
   3   6  10     2255.24     2116.53    110.92 o 
   4   6  10      131.28      145.53     45.37 o 
   5   6  10     2404.05     2393.08    125.16 o 
   6   6  10      595.20      526.42     66.63 o 
   7   6  10     1049.97      923.86     84.50 o 
   8   6  10      466.30      513.97     71.52 o 
   9   6  10      215.71      259.65     70.72 o 
  -3   7  10       13.73        5.66     28.66 o 
  -2   7  10      278.35      269.59     31.88 o 
  -1   7  10      662.36      578.23     38.34 o 
   0   7  10     1314.33     1274.75     55.53 o 
   1   7  10     1527.23     1530.71     60.78 o 
   2   7  10     2639.69     2730.30    129.34 o 
   3   7  10     3531.28     3719.27    166.79 o 
   4   7  10      907.18     1030.07     83.17 o 
   5   7  10     1068.78      810.44     76.85 o 
   6   7  10      607.86      599.54     73.30 o 
   7   7  10      261.83      373.16     64.76 o 
   8   7  10       61.08      149.08     63.60 o 
   9   7  10       47.03       -6.76     57.02 o 
  -2   8  10      119.53      138.43     31.83 o 
  -1   8  10      709.11      784.69     48.43 o 
   0   8  10      108.90      134.80     31.53 o 
   1   8  10      867.70      839.75     46.70 o 
   2   8  10        9.33       37.36     42.52 o 
   3   8  10       71.70       44.30     43.68 o 
   4   8  10       88.31      148.64     55.77 o 
   5   8  10      181.32      269.44     57.02 o 
   6   8  10      398.88      386.11     40.13 o 
   7   8  10      758.49      688.05     66.36 o 
   8   8  10      900.96      918.78    111.50 o 
  -1   9  10        1.27       25.21     28.45 o 
   0   9  10        9.25       -6.86     25.71 o 
   1   9  10       60.47       31.84     41.01 o 
   2   9  10      160.81      115.82     50.44 o 
   3   9  10      937.87     1019.48     89.13 o 
   4   9  10      811.74      829.48     79.97 o 
   5   9  10      960.58     1042.17     90.20 o 
   6   9  10     1040.12     1056.58     92.33 o 
   7   9  10      767.01      681.91     52.75 o 
   8   9  10      243.55      268.07     42.99 o 
   1  10  10      333.37      251.74     60.13 o 
   2  10  10      741.62      706.82     73.30 o 
   3  10  10      901.54      998.13     91.35 o 
   4  10  10      585.31      586.82     77.66 o 
   5  10  10      262.82      260.45     67.96 o 
   6  10  10       82.85       82.46     61.91 o 
   7  10  10        8.57        1.60     60.84 o 
   4  11  10        1.27       24.82     56.75 o 
  -3  -9  11       23.80        8.90     61.47 o 
  -2  -9  11      352.47      371.38     79.88 o 
  -1  -9  11      617.93      639.21     92.96 o 
  -5  -8  11      150.44      194.18     57.29 o 
  -4  -8  11      637.85      505.34     75.16 o 
  -3  -8  11      847.64      859.81     93.04 o 
  -2  -8  11     1306.50     1355.46    111.37 o 
  -1  -8  11     1156.07     1028.82     98.20 o 
   0  -8  11     1708.74     1566.27    120.09 o 
   1  -8  11      360.89      445.03     81.04 o 
   2  -8  11      360.48      302.08     79.52 o 
  -6  -7  11      342.31      389.08     70.90 o 
  -5  -7  11      705.72      696.00     66.00 o 
  -4  -7  11      312.84      261.70     57.91 o 
  -3  -7  11      163.49      270.15     60.67 o 
  -2  -7  11      180.54      173.72     62.44 o 
  -1  -7  11        2.54       23.75     55.60 o 
   0  -7  11       48.68       70.18     54.17 o 
   1  -7  11      151.74      132.45     59.33 o 
   2  -7  11     1371.72     1191.52     98.11 o 
   3  -7  11      460.70      466.47     74.01 o 
  -6  -6  11       95.57      128.28     36.36 o 
  -5  -6  11        2.38      -17.14     29.41 o 
  -4  -6  11       76.68       85.48     46.17 o 
  -3  -6  11      105.69      136.27     54.26 o 
  -2  -6  11      556.43      538.61     73.83 o 
  -1  -6  11     1282.13     1364.17    107.37 o 
   0  -6  11     2198.73     2364.09    135.92 o 
   1  -6  11     1560.01     1666.25    112.70 o 
   2  -6  11     1872.56     2051.95    120.44 o 
   3  -6  11     1366.15     1177.20     89.57 o 
   4  -6  11      758.64      770.42     80.32 o 
  -7  -5  11        2.53       51.06     49.72 o 
  -6  -5  11      154.73      135.60     33.75 o 
  -5  -5  11      683.84      677.89     56.97 o 
  -4  -5  11      924.37      838.64     74.54 o 
  -3  -5  11     2143.87     2166.26    122.93 o 
  -2  -5  11     3314.93     3417.46    170.52 o 
  -1  -5  11     2137.65     2574.81    142.06 o 
   0  -5  11     1264.82     1463.80    100.16 o 
   1  -5  11     2258.39     2206.91    123.55 o 
   2  -5  11      842.72      649.89     67.07 o 
   3  -5  11       17.17        6.26     26.97 o 
   4  -5  11        4.46       -5.54     29.17 o 
   5  -5  11       69.60       98.91     55.68 o 
  -7  -4  11       33.49       51.15     34.53 o 
  -6  -4  11      317.57      389.69     42.82 o 
  -5  -4  11      889.10      942.82     86.86 o 
  -4  -4  11      705.21      714.02     67.34 o 
  -3  -4  11      255.58      217.67     47.14 o 
  -2  -4  11     1135.24     1153.53     85.22 o 
  -1  -4  11      401.07      371.11     55.77 o 
   0  -4  11       11.67      -14.32     36.03 o 
   1  -4  11      486.33      554.53     61.20 o 
   2  -4  11      793.77      835.75     44.94 o 
   3  -4  11     1247.02     1300.77     58.13 o 
   4  -4  11      506.65      490.24     39.85 o 
   5  -4  11      746.99      763.03     72.32 o 
   6  -4  11      892.88     1058.18     89.84 o 
  -7  -3  11        7.16       53.91     46.08 o 
  -6  -3  11       12.13      -12.31     34.74 o 
  -5  -3  11      140.69      212.02     34.55 o 
  -4  -3  11       41.33       53.99     37.18 o 
  -3  -3  11      131.17      112.08     39.85 o 
  -2  -3  11      679.56      581.04     58.71 o 
  -1  -3  11     2253.04     2199.70    116.88 o 
   0  -3  11     4325.78     4429.83    194.09 o 
   1  -3  11     2210.57     2147.67    112.70 o 
   2  -3  11     4667.84     4736.51    143.30 o 
   3  -3  11     3374.90     3184.23     98.94 o 
   4  -3  11     1042.92     1004.49     52.01 o 
   5  -3  11      572.39      530.16     62.80 o 
   6  -3  11      117.79      142.06     54.08 o 
   7  -3  11      344.28      422.79     74.81 o 
  -7  -2  11        4.89      -15.48     39.14 o 
  -6  -2  11      118.76       62.44     44.39 o 
  -5  -2  11      347.42      352.96     79.35 o 
  -4  -2  11     1321.83     1334.02     91.00 o 
  -3  -2  11      627.56      624.89     59.86 o 
  -2  -2  11     1330.36     1338.73     85.48 o 
  -1  -2  11     3342.12     3138.68    146.86 o 
   0  -2  11     3266.19     3183.34    147.75 o 
   1  -2  11      787.15      779.01     81.12 o 
   2  -2  11      546.54      511.38     32.04 o 
   3  -2  11      200.61      174.27     25.50 o 
   4  -2  11      670.14      634.98     40.44 o 
   5  -2  11       11.65       -4.02     23.75 o 
   6  -2  11      501.74      559.95     68.23 o 
   7  -2  11      262.21      286.16     63.87 o 
  -7  -1  11      160.22      276.37     55.68 o 
  -6  -1  11       53.59      102.30     41.81 o 
  -5  -1  11      612.91      699.08     68.32 o 
  -4  -1  11     1514.14     1722.99     70.93 o 
  -3  -1  11      555.43      545.10     55.33 o 
  -2  -1  11      155.87      179.86     41.18 o 
  -1  -1  11      419.50      446.81     49.46 o 
   0  -1  11       67.65       58.09     30.33 o 
   1  -1  11      133.29      141.83     20.06 o 
   2  -1  11     1097.27     1119.38     45.72 o 
   3  -1  11     1091.06     1038.52     51.68 o 
   4  -1  11     2436.68     2387.29    164.38 o 
   5  -1  11     1409.58     1413.24     58.42 o 
   6  -1  11     1353.93     1381.41     60.76 o 
   7  -1  11      906.72      946.99     83.88 o 
   8  -1  11      254.59      348.52     66.36 o 
  -7   0  11       32.60        3.91     42.52 o 
  -6   0  11        1.74      -15.48     35.58 o 
  -5   0  11        4.21       -5.07     35.58 o 
  -4   0  11        9.80       29.00     34.96 o 
  -3   0  11     1111.44     1108.08     76.85 o 
  -2   0  11      684.61      646.86     58.98 o 
  -1   0  11     1980.62     1792.92     97.05 o 
   0   0  11     2181.11     2064.79    212.46 o 
   1   0  11     8641.72     8697.84    224.56 o 
   2   0  11     1449.46     1272.18     49.63 o 
   3   0  11     2569.05     2309.41     73.98 o 
   4   0  11     1802.60     1660.52     98.03 o 
   5   0  11      384.34      362.63     30.27 o 
   6   0  11      282.42      316.55     31.28 o 
   7   0  11       28.24        8.81     41.90 o 
   8   0  11      106.31      137.79     56.04 o 
  -6   1  11      217.18      251.38     52.30 o 
  -5   1  11      257.14      186.18     43.59 o 
  -4   1  11      284.66      226.65     43.94 o 
  -3   1  11     3861.02     4172.31    184.22 o 
  -2   1  11     1890.96     1913.28    101.58 o 
  -1   1  11     3544.81     3238.52     93.73 o 
   0   1  11     2659.65     2468.79     77.43 o 
   1   1  11     1448.82     1453.18     54.52 o 
   2   1  11     3117.08     2735.08     84.14 o 
   3   1  11      485.68      406.66     33.94 o 
   4   1  11      215.20      202.92     24.07 o 
   5   1  11      196.60      251.17     37.36 o 
   6   1  11      128.56       70.90     37.98 o 
   7   1  11      495.55      505.43     63.25 o 
   8   1  11      557.62      567.34     70.81 o 
  -6   2  11       72.13      107.63     46.70 o 
  -5   2  11      385.01      550.44     58.98 o 
  -4   2  11       94.55      110.83     38.43 o 
  -3   2  11     1232.28     1302.88     80.95 o 
  -2   2  11       73.09       44.64     17.22 o 
  -1   2  11      203.29      247.19     23.09 o 
   0   2  11      126.96      138.44     26.42 o 
   1   2  11      816.00      766.32     51.01 o 
   2   2  11     1692.15     1611.38     59.10 o 
   3   2  11     2107.23     2129.54     70.65 o 
   4   2  11     4506.62     4292.61    272.77 o 
   5   2  11     4605.46     4551.52    129.94 o 
   6   2  11     1834.00     1818.90     98.56 o 
   7   2  11     1480.52     1425.55     95.45 o 
   8   2  11      707.30      862.66     79.43 o 
   9   2  11       82.62       38.34     58.26 o 
  -6   3  11        6.34       12.01     45.45 o 
  -5   3  11        4.46       19.30     35.23 o 
  -4   3  11       56.28       28.91     34.16 o 
  -3   3  11       59.42       11.30     30.15 o 
  -2   3  11       61.72       29.78     17.99 o 
  -1   3  11     1812.81     1635.74     58.21 o 
   0   3  11     1202.28     1028.91     44.00 o 
   1   3  11     5184.63     5098.40    140.68 o 
   2   3  11     2656.60     2431.50    105.54 o 
   3   3  11     2642.39     2206.04    198.76 o 
   4   3  11     2711.90     2567.23    104.47 o 
   5   3  11     1851.12     1592.96     90.29 o 
   6   3  11      226.62      192.94     44.92 o 
   7   3  11      131.54      204.32     48.30 o 
   8   3  11        0.86        3.47     48.21 o 
   9   3  11       44.54       92.96     52.66 o 
  -5   4  11       81.92       85.22     44.92 o 
  -4   4  11      440.81      431.95     54.17 o 
  -3   4  11      842.81      838.55     65.38 o 
  -2   4  11     1334.48     1406.08     55.78 o 
  -1   4  11      262.35      249.27     25.43 o 
   0   4  11     2039.83     2053.77    163.81 o 
   1   4  11     1166.79     1057.87     79.57 o 
   2   4  11      771.18      651.08     64.00 o 
   3   4  11       24.29       15.29     19.21 o 
   4   4  11       12.73      -27.04     30.60 o 
   5   4  11     2672.42     2501.25    123.29 o 
   6   4  11      206.30      162.52     43.41 o 
   7   4  11     1145.25     1083.35     81.04 o 
   8   4  11     1009.06      975.98     85.57 o 
   9   4  11      861.19      840.87     85.57 o 
  -4   5  11       38.34       53.10     38.96 o 
  -3   5  11      309.59      389.83     50.52 o 
  -2   5  11      146.87      161.56     26.29 o 
  -1   5  11        0.77        4.72     19.35 o 
   0   5  11        4.93       26.15     25.44 o 
   1   5  11      262.69      233.08     30.73 o 
   2   5  11      578.79      566.07     34.47 o 
   3   5  11      714.18      800.30     64.67 o 
   4   5  11     1587.44     1431.42     87.62 o 
   5   5  11     1260.13     1043.94     81.57 o 
   6   5  11     2803.46     2635.92    131.38 o 
   7   5  11      190.53      288.65     59.51 o 
   8   5  11      572.27      620.98     73.12 o 
   9   5  11      135.69      138.05     58.17 o 
  -4   6  11        5.63       27.03     31.98 o 
  -3   6  11       57.39       62.82     30.36 o 
  -2   6  11      102.75      130.03     47.19 o 
  -1   6  11      604.91      551.39     37.54 o 
   0   6  11     1557.04     1428.87     80.50 o 
   1   6  11     2512.18     2405.78    119.24 o 
   2   6  11     2148.73     2192.23     94.02 o 
   3   6  11      845.13      836.06     69.56 o 
   4   6  11      929.75      907.14     76.68 o 
   5   6  11     1188.66      971.72     78.99 o 
   6   6  11      119.69      109.23     49.19 o 
   7   6  11       51.53       73.39     49.28 o 
   8   6  11        2.81       18.59     55.42 o 
   9   6  11       74.44       34.69     58.26 o 
  -3   7  11       76.05      101.37     33.09 o 
  -2   7  11      361.97      397.75     37.39 o 
  -1   7  11      101.94      104.87     26.26 o 
   0   7  11      289.54      298.14     70.27 o 
   1   7  11      823.11      813.90     66.05 o 
   2   7  11      238.60      188.13     45.81 o 
   3   7  11      634.59      740.35     71.16 o 
   4   7  11      227.36      268.90     54.79 o 
   5   7  11      664.29      766.50     79.17 o 
   6   7  11      378.71      373.69     66.09 o 
   7   7  11      425.12      428.13     67.78 o 
   8   7  11      600.25      822.63     91.44 o 
   9   7  11      541.96      585.93     84.86 o 
  -2   8  11       63.73      125.29     51.10 o 
  -1   8  11        6.26       47.60     27.36 o 
   0   8  11       24.08       24.07     24.23 o 
   1   8  11       76.94       17.08     42.88 o 
   2   8  11      414.55      477.67     62.09 o 
   3   8  11     1105.86     1071.96     84.95 o 
   4   8  11     1545.16     1587.80    104.34 o 
   5   8  11     1353.07     1363.46    103.36 o 
   6   8  11     1404.57     1286.61     98.65 o 
   7   8  11      739.27      777.53     88.42 o 
   8   8  11      411.19      453.12     77.57 o 
   0   9  11      157.07      252.98     56.66 o 
   1   9  11      398.57      312.13     54.97 o 
   2   9  11      561.88      536.20     71.43 o 
   3   9  11      559.53      549.01     74.63 o 
   4   9  11      364.81      360.35     64.85 o 
   5   9  11       65.20        0.44     50.61 o 
   6   9  11       70.57       81.04     58.53 o 
   7   9  11        0.27      -22.77     55.15 o 
   8   9  11       34.99      -68.76     61.11 o 
   1  10  11      149.10      159.22     56.04 o 
   2  10  11      218.70      188.05     60.22 o 
   3  10  11       19.38      -66.71     47.86 o 
   4  10  11       16.27       51.24     57.20 o 
   5  10  11       26.96      -23.57     53.64 o 
   6  10  11      220.16      124.71     62.27 o 
  -4  -8  12      198.71      241.06     68.23 o 
  -3  -8  12      530.91      645.88     89.49 o 
  -2  -8  12      110.19       29.35     66.18 o 
  -1  -8  12       62.06       30.24     69.03 o 
   0  -8  12      190.02      212.06     70.90 o 
   1  -8  12       28.39       -2.22     66.89 o 
  -5  -7  12        0.68       40.44     48.03 o 
  -4  -7  12       67.27       61.20     56.57 o 
  -3  -7  12       10.07       29.80     56.93 o 
  -2  -7  12      333.82      381.16     75.70 o 
  -1  -7  12      713.09      726.30     87.35 o 
   0  -7  12     1108.98     1181.20    105.05 o 
   1  -7  12     1413.48     1490.04    113.24 o 
   2  -7  12      557.33      553.11     77.66 o 
   3  -7  12     1000.73      982.83     92.42 o 
  -6  -6  12       20.77       20.75     34.00 o 
  -5  -6  12      596.52      584.62     52.36 o 
  -4  -6  12     1368.79     1142.86     99.36 o 
  -3  -6  12      595.15      651.13     80.32 o 
  -2  -6  12     1845.73     2328.33    142.68 o 
  -1  -6  12      910.78     1100.52     97.40 o 
   0  -6  12     1094.54     1257.43    101.85 o 
   1  -6  12      841.52     1065.56     93.58 o 
   2  -6  12      432.57      403.40     67.25 o 
   3  -6  12        1.85      -51.24     45.90 o 
   4  -6  12        0.98      -30.07     45.10 o 
  -6  -5  12      178.98      188.37     39.00 o 
  -5  -5  12      741.94      737.39     53.36 o 
  -4  -5  12      691.23      582.02     68.40 o 
  -3  -5  12      625.10      665.45     71.87 o 
  -2  -5  12      343.83      335.17     60.49 o 
  -1  -5  12       93.03      107.28     50.52 o 
   0  -5  12      260.04      304.57     60.22 o 
   1  -5  12       15.38       32.11     49.46 o 
   2  -5  12      180.47      144.55     47.77 o 
   3  -5  12      888.90      870.67     76.23 o 
   4  -5  12      564.50      500.27     44.63 o 
   5  -5  12      646.58      601.05     50.90 o 
  -6  -4  12       12.16       -5.22     31.89 o 
  -5  -4  12        4.95       13.71     30.71 o 
  -4  -4  12       49.30       61.91     46.08 o 
  -3  -4  12      282.50      286.96     55.42 o 
  -2  -4  12      162.77      172.03     47.95 o 
  -1  -4  12     2775.02     3156.92    160.29 o 
   0  -4  12     2042.26     2227.19    128.54 o 
   1  -4  12     2327.68     2509.61    133.34 o 
   2  -4  12     2781.48     2832.69    142.50 o 
   3  -4  12     1352.60     1340.18     60.16 o 
   4  -4  12      646.86      609.96     44.32 o 
   5  -4  12      658.74      687.25     48.32 o 
   6  -4  12      331.87      362.61     43.65 o 
  -7  -3  12       37.88      -11.30     48.12 o 
  -6  -3  12       29.54       -4.68     29.62 o 
  -5  -3  12      423.01      435.50     42.18 o 
  -4  -3  12      845.53      930.71     78.90 o 
  -3  -3  12      616.22      605.77     63.51 o 
  -2  -3  12      832.59      845.31     74.45 o 
  -1  -3  12     2578.30     2702.73    139.74 o 
   0  -3  12     1879.68     1677.82    100.52 o 
   1  -3  12      321.03      256.89     46.70 o 
   2  -3  12      413.30      346.11     49.28 o 
   3  -3  12        2.97        9.34     24.22 o 
   4  -3  12      370.49      361.69     35.52 o 
   5  -3  12      155.24      140.89     65.34 o 
   6  -3  12       36.84       29.41     32.38 o 
  -7  -2  12      217.01      239.82     54.53 o 
  -6  -2  12       64.54       87.35     48.30 o 
  -5  -2  12      408.27      499.73     42.51 o 
  -4  -2  12     1178.78     1373.60     92.96 o 
  -3  -2  12       14.69       20.73     36.11 o 
  -2  -2  12      167.17      109.86     38.87 o 
  -1  -2  12      118.01      111.28     37.18 o 
   0  -2  12       94.41      103.01     38.07 o 
   1  -2  12      749.98      809.56     65.29 o 
   2  -2  12     1073.20     1088.00     48.25 o 
   3  -2  12     4828.16     4894.77    138.94 o 
   4  -2  12     3077.75     3141.67    129.87 o 
   5  -2  12     1951.07     1997.02     76.68 o 
   6  -2  12      767.91      835.70     50.84 o 
   7  -2  12      935.53      980.05     58.68 o 
  -6  -1  12       26.65        5.16     42.52 o 
  -5  -1  12        5.74        6.94     38.61 o 
  -4  -1  12       68.77       61.02     26.97 o 
  -3  -1  12      353.54      317.29     48.83 o 
  -2  -1  12      389.45      349.05     52.04 o 
  -1  -1  12      736.46      673.55     62.62 o 
   0  -1  12     3302.69     2903.85    137.88 o 
   1  -1  12     2949.24     2895.45    156.47 o 
   2  -1  12     2512.23     2401.98     76.19 o 
   3  -1  12     3776.77     3161.18    159.67 o 
   4  -1  12     1167.35     1103.67     51.58 o 
   5  -1  12      273.99      311.83     32.48 o 
   6  -1  12      112.01      104.01     26.91 o 
   7  -1  12       11.25       44.03     52.75 o 
  -6   0  12       53.12      102.92     45.01 o 
  -5   0  12      128.43      154.07     49.10 o 
  -4   0  12      804.93      788.38     70.81 o 
  -3   0  12     2828.39     2928.58    144.10 o 
  -2   0  12      734.99      707.62     62.53 o 
  -1   0  12     1421.37     1241.60     80.77 o 
   0   0  12     3085.11     2901.63    138.68 o 
   1   0  12      741.90      716.21    145.13 o 
   2   0  12      656.15      535.87     61.60 o 
   3   0  12      513.89      458.83     30.88 o 
   4   0  12       99.52      169.80     64.62 o 
   5   0  12      525.61      531.76     36.04 o 
   6   0  12      349.84      345.79     33.01 o 
   7   0  12      714.16      852.34     79.97 o 
   8   0  12      376.05      500.89     75.43 o 
  -6   1  12       48.83       26.60     43.76 o 
  -5   1  12      137.71      201.39     50.52 o 
  -4   1  12      824.27      934.00     75.61 o 
  -3   1  12      550.05      658.07     65.74 o 
  -2   1  12       13.45       57.02     36.56 o 
  -1   1  12       26.25       26.86     31.13 o 
   0   1  12        8.20        7.68     20.15 o 
   1   1  12     1479.62     1386.52     54.21 o 
   2   1  12     1380.93     1315.62     53.17 o 
   3   1  12     1666.82     1572.19     58.33 o 
   4   1  12     2690.55     2587.33     83.33 o 
   5   1  12     2002.51     2028.01     72.39 o 
   6   1  12     1087.55      985.24     72.94 o 
   7   1  12     1052.67     1196.76     90.91 o 
   8   1  12      541.02      584.33     74.45 o 
  -6   2  12        0.64       24.73     43.68 o 
  -5   2  12        4.51       30.42     42.88 o 
  -4   2  12      308.56      354.12     54.79 o 
  -3   2  12      395.43      332.50     48.03 o 
  -2   2  12      174.65      158.07     41.36 o 
  -1   2  12     1131.68     1017.27     43.54 o 
   0   2  12     1995.21     1884.27     96.69 o 
   1   2  12     2428.75     2154.68    223.94 o 
   2   2  12     2652.25     2455.16     80.65 o 
   3   2  12     2373.92     2034.18     79.26 o 
   4   2  12     1122.20      968.84     80.64 o 
   5   2  12     1077.07     1073.57     74.10 o 
   6   2  12      481.50      518.59     58.71 o 
   7   2  12      272.36      279.31     52.39 o 
   8   2  12        7.54       -7.12     45.10 o 
  -5   3  12       72.82       16.10     40.83 o 
  -4   3  12       23.80       70.27     40.12 o 
  -3   3  12      347.90      343.98     48.30 o 
  -2   3  12     2386.15     2467.09    122.13 o 
  -1   3  12      226.02      221.39     24.09 o 
   0   3  12      544.61      579.12     35.25 o 
   1   3  12      494.41      539.29     34.62 o 
   2   3  12       51.69       13.50     20.55 o 
   3   3  12       53.00       50.27     28.06 o 
   4   3  12      377.07      371.68     32.72 o 
   5   3  12     1605.00     1550.08     90.64 o 
   6   3  12      396.76      429.64     52.93 o 
   7   3  12      199.02      199.61     49.90 o 
   8   3  12      803.76      948.94     83.53 o 
   9   3  12      522.81      722.03     87.26 o 
  -5   4  12       88.12      184.04     52.22 o 
  -4   4  12       88.76       92.78     42.34 o 
  -3   4  12      118.82      171.14     42.61 o 
  -2   4  12       37.34       53.78     22.98 o 
  -1   4  12       39.76       40.86     25.71 o 
   0   4  12        2.55       -4.18     19.07 o 
   1   4  12      485.71      469.96     34.32 o 
   2   4  12     1151.53     1108.49     50.57 o 
   3   4  12      598.84      551.18     36.41 o 
   4   4  12     2964.90     2932.22    135.47 o 
   5   4  12      747.34      665.10     61.64 o 
   6   4  12     2254.92     2147.93    116.53 o 
   7   4  12      368.28      416.03     60.49 o 
   8   4  12      386.14      419.14     64.49 o 
   9   4  12       77.71       99.63     59.60 o 
  -4   5  12        6.70       29.09     38.34 o 
  -3   5  12      185.73      195.40     64.13 o 
  -2   5  12      455.16      435.44     36.28 o 
  -1   5  12      683.29      676.35     79.39 o 
   0   5  12     1556.54     1445.69     92.20 o 
   1   5  12     1101.70     1074.03     49.79 o 
   2   5  12     2938.50     2923.62    104.83 o 
   3   5  12     1415.94     1366.04     89.66 o 
   4   5  12     3982.41     3890.77    167.76 o 
   5   5  12      519.80      477.23     61.56 o 
   6   5  12        6.59       60.75     44.65 o 
   7   5  12       27.64       39.67     50.26 o 
   8   5  12        9.18      -16.37     50.61 o 
   9   5  12       73.64       97.76     57.46 o 
  -3   6  12      311.52      375.85     51.33 o 
  -2   6  12      523.74      523.17     39.43 o 
  -1   6  12      237.26      286.87     30.91 o 
   0   6  12      350.42      353.16     32.42 o 
   1   6  12      176.68      193.14     28.70 o 
   2   6  12      521.88      485.58     35.09 o 
   3   6  12       18.56      -53.02     37.00 o 
   4   6  12        4.38      -13.34     39.41 o 
   5   6  12      112.59      199.61     49.99 o 
   6   6  12      609.26      590.38     73.39 o 
   7   6  12      465.03      448.32     70.81 o 
   8   6  12      427.76      484.35     76.23 o 
   9   6  12      363.96      493.06     82.73 o 
  -2   7  12       23.07       12.44     41.72 o 
  -1   7  12        3.66        8.08     24.60 o 
   0   7  12      155.61      154.97     26.95 o 
   1   7  12      391.02      359.71     38.52 o 
   2   7  12     1110.82     1081.13     80.59 o 
   3   7  12      712.17      733.77     76.59 o 
   4   7  12     1871.39     1940.49    112.88 o 
   5   7  12     2807.03     2772.64    145.61 o 
   6   7  12     1607.08     1440.32    102.30 o 
   7   7  12      941.41     1007.56     94.65 o 
   8   7  12      443.32      499.38     79.97 o 
  -1   8  12      109.74       91.43     29.24 o 
   0   8  12      250.31      292.92     34.17 o 
   1   8  12      821.57      746.93     71.87 o 
   2   8  12      509.59      546.35     66.27 o 
   3   8  12      860.14      922.61     83.70 o 
   4   8  12      407.68      457.57     71.61 o 
   5   8  12      433.18      438.18     71.43 o 
   6   8  12       17.98       25.62     58.71 o 
   7   8  12        0.63       -0.36     53.55 o 
   8   8  12       13.40       14.59     58.53 o 
   0   9  12       89.61      176.66     53.55 o 
   1   9  12      144.94      111.99     52.39 o 
   2   9  12       63.25       62.18     54.35 o 
   3   9  12        5.72        9.87     53.99 o 
   4   9  12       24.66      -62.18     49.55 o 
   5   9  12      106.55      135.12     64.85 o 
   6   9  12      347.33      449.39     73.12 o 
   7   9  12      408.46      479.10     83.08 o 
   2  10  12      279.78      228.16     65.20 o 
   3  10  12      305.71      376.36     70.98 o 
   4  10  12      580.53      595.80     85.39 o 
   5  10  12      337.35      331.17     76.05 o 
   6  10  12      223.85      205.84     68.67 o 
  -3  -8  13       28.53      -44.83     65.56 o 
  -2  -8  13      261.92      372.80     85.84 o 
  -1  -8  13     1179.72     1186.80    120.09 o 
   0  -8  13      243.04      391.75     90.82 o 
  -4  -7  13      165.91      152.02     65.02 o 
  -3  -7  13      465.15      489.50     83.26 o 
  -2  -7  13      975.86     1062.98    109.41 o 
  -1  -7  13     1147.47     1188.58    115.46 o 
   0  -7  13      153.56      199.96     75.43 o 
   1  -7  13      233.27      255.92     74.99 o 
   2  -7  13      120.89       94.02     62.98 o 
  -5  -6  13      370.13      463.43     72.67 o 
  -4  -6  13      123.48      192.14     62.80 o 
  -3  -6  13      265.03      372.27     72.76 o 
  -2  -6  13       95.89      115.46     58.98 o 
  -1  -6  13       18.30      110.48     64.05 o 
   0  -6  13       45.00       52.93     61.64 o 
   1  -6  13      165.18      227.63     64.31 o 
   2  -6  13      539.72      461.57     70.72 o 
   3  -6  13      689.51      614.13     75.08 o 
  -6  -5  13       86.30       98.01     38.44 o 
  -5  -5  13        4.57       16.95     43.90 o 
  -4  -5  13      190.69      100.25     50.79 o 
  -3  -5  13      322.19      309.55     65.11 o 
  -2  -5  13      162.92      183.51     61.64 o 
  -1  -5  13     1652.32     1728.17    117.33 o 
   0  -5  13     1677.34     1801.55    120.26 o 
   1  -5  13     1461.47     1716.69    119.91 o 
   2  -5  13     1132.74     1265.61    100.61 o 
   3  -5  13     1147.25     1087.18     87.71 o 
   4  -5  13      410.69      413.98     64.58 o 
  -6  -4  13       20.91       -5.16     50.66 o 
  -5  -4  13      123.58      163.87     37.65 o 
  -4  -4  13      686.09      631.74     71.34 o 
  -3  -4  13     1131.79     1195.96     97.49 o 
  -2  -4  13     1577.24     1505.52    106.30 o 
  -1  -4  13     1393.79     1490.22    107.37 o 
   0  -4  13      539.58      546.52     68.32 o 
   1  -4  13      308.42      368.17     59.33 o 
   2  -4  13     1007.94      990.40     82.19 o 
   3  -4  13        3.89       34.96     41.27 o 
   4  -4  13        8.78        5.69     30.22 o 
   5  -4  13      268.09      247.95     38.61 o 
  -6  -3  13      220.53      189.74     58.53 o 
  -5  -3  13      102.31      165.85     34.46 o 
  -4  -3  13      391.13      490.57     63.07 o 
  -3  -3  13      123.94      115.46     49.19 o 
  -2  -3  13      200.70      225.76     49.90 o 
  -1  -3  13       67.25       55.24     41.72 o 
   0  -3  13      551.45      589.84     63.69 o 
   1  -3  13      679.66      763.48     69.56 o 
   2  -3  13     1192.82     1189.92     89.13 o 
   3  -3  13     1234.78     1304.93     87.80 o 
   4  -3  13     1364.78     1422.94     63.87 o 
   5  -3  13      734.77      658.25     47.94 o 
   6  -3  13     1297.88     1333.53     69.21 o 
  -6  -2  13       11.95       13.16     49.01 o 
  -5  -2  13       67.88      144.01     49.99 o 
  -4  -2  13      106.71       86.19     48.66 o 
  -3  -2  13      179.05      197.56     50.70 o 
  -2  -2  13      643.19      558.35     61.73 o 
  -1  -2  13      834.06      823.43     73.03 o 
   0  -2  13     3096.00     3124.36    152.91 o 
   1  -2  13     1249.42     1237.95     84.15 o 
   2  -2  13     2363.22     2449.39    128.09 o 
   3  -2  13     2796.82     2723.28     89.75 o 
   4  -2  13     1305.85     1259.33     57.84 o 
   5  -2  13      261.63      317.07     74.32 o 
   6  -2  13       84.16       58.23     33.71 o 
   7  -2  13        9.53        8.33     32.46 o 
  -6  -1  13      139.43       82.81     49.55 o 
  -5  -1  13      136.53      123.20     51.06 o 
  -4  -1  13     1059.61      960.42     85.84 o 
  -3  -1  13      306.43      297.10     52.93 o 
  -2  -1  13     1653.47     1647.93    100.87 o 
  -1  -1  13     1279.16     1313.03     90.38 o 
   0  -1  13     3102.84     2964.96    144.37 o 
   1  -1  13      450.26      480.34     54.53 o 
   2  -1  13      162.07      167.25     23.62 o 
   3  -1  13      771.57      706.67     41.74 o 
   4  -1  13        4.22      -11.88     23.35 o 
   5  -1  13      282.94      268.98     33.28 o 
   6  -1  13      387.87      393.74     38.73 o 
   7  -1  13      530.78      596.34     74.54 o 
  -6   0  13      146.84      140.46     56.40 o 
  -5   0  13       16.08       22.77     43.68 o 
  -4   0  13      360.05      545.10     68.05 o 
  -3   0  13      134.03      248.44     49.64 o 
  -2   0  13        4.67       54.79     39.67 o 
  -1   0  13        2.52      -12.90     33.98 o 
   0   0  13      113.26      105.85     38.07 o 
   1   0  13      384.76      384.36     49.46 o 
   2   0  13      630.14      632.78     67.74 o 
   3   0  13     1428.83     1479.61     58.72 o 
   4   0  13     1455.42     1537.29     61.25 o 
   5   0  13     1065.69     1119.20     53.74 o 
   6   0  13     1251.80     1284.83     60.32 o 
   7   0  13      363.06      457.66     65.38 o 
   8   0  13      225.24      244.97     62.36 o 
  -5   1  13        6.36      -20.55     44.92 o 
  -4   1  13        1.61      -17.52     39.49 o 
  -3   1  13      897.69      706.82     67.96 o 
  -2   1  13      604.33      569.12     63.33 o 
  -1   1  13      463.40      396.02     53.91 o 
   0   1  13     2934.78     2713.58    133.25 o 
   1   1  13     3632.62     3364.92    210.24 o 
   2   1  13     2635.40     2564.72     96.42 o 
   3   1  13     1605.27     1456.85     58.34 o 
   4   1  13     2149.63     2055.50     71.87 o 
   5   1  13      723.08      711.22     44.48 o 
   6   1  13       79.39       70.54     42.96 o 
   7   1  13       34.00      118.04     47.32 o 
   8   1  13       15.39       12.28     54.26 o 
  -5   2  13       80.28      107.37     48.66 o 
  -4   2  13       92.95      122.49     46.08 o 
  -3   2  13      231.20      351.36     54.08 o 
  -2   2  13     1186.31     1239.02     88.15 o 
  -1   2  13     1186.53     1230.21     85.39 o 
   0   2  13      381.30      382.41     30.98 o 
   1   2  13      407.59      391.34     31.75 o 
   2   2  13       16.15       -3.56     21.82 o 
   3   2  13       44.81       81.27     24.19 o 
   4   2  13        4.79       -9.39     21.76 o 
   5   2  13      852.92      870.13     65.65 o 
   6   2  13      830.91      879.20     70.45 o 
   7   2  13      806.72      857.14     75.79 o 
   8   2  13      338.73      380.54     64.49 o 
  -5   3  13       74.95      116.26     53.73 o 
  -4   3  13       94.69      162.78     50.26 o 
  -3   3  13      110.19      110.92     44.57 o 
  -2   3  13        1.87        5.16     34.87 o 
  -1   3  13        3.51      -37.54     30.07 o 
   0   3  13        4.38        3.25     21.43 o 
   1   3  13      453.86      370.53     49.41 o 
   2   3  13     2477.00     2323.32     80.16 o 
   3   3  13     2434.08     2263.91     78.26 o 
   4   3  13     1629.60     1469.39     61.92 o 
   5   3  13      947.03      897.97     69.65 o 
   6   3  13     1030.77     1008.27     75.34 o 
   7   3  13     1386.08     1326.72     91.09 o 
   8   3  13      254.64      303.68     60.40 o 
  -4   4  13       48.36       72.59     45.81 o 
  -3   4  13       25.21       19.48     40.83 o 
  -2   4  13      545.01      439.42     53.73 o 
  -1   4  13      712.71      709.83     42.46 o 
   0   4  13      785.52      783.44     61.78 o 
   1   4  13     2045.19     1993.57    173.01 o 
   2   4  13     1734.59     1679.95    100.38 o 
   3   4  13     3045.83     3022.83     97.55 o 
   4   4  13       95.48       71.87     38.78 o 
   5   4  13      679.98      564.85     58.89 o 
   6   4  13       41.06        9.70     40.56 o 
   7   4  13        9.87        7.83     47.06 o 
   8   4  13       32.40       -0.18     51.50 o 
  -3   5  13      223.85      285.80     49.19 o 
  -2   5  13      480.44      486.61     71.12 o 
  -1   5  13      906.79     1074.50     52.71 o 
   0   5  13      416.56      496.64     37.18 o 
   1   5  13      167.87      134.41     30.51 o 
   2   5  13      343.76      358.41     39.27 o 
   3   5  13      485.91      472.51     59.51 o 
   4   5  13       30.95       44.83     41.10 o 
   5   5  13      224.88      195.61     52.57 o 
   6   5  13      682.96      594.29     69.03 o 
   7   5  13      367.61      468.25     66.18 o 
   8   5  13      319.11      373.07     67.25 o 
  -3   6  13        5.09        5.07     40.12 o 
  -2   6  13        6.86        2.55     25.03 o 
  -1   6  13        6.59      -30.17     24.97 o 
   0   6  13      260.10      272.50     32.40 o 
   1   6  13       36.56       30.72     24.47 o 
   2   6  13     1257.51     1293.99     92.60 o 
   3   6  13      322.24      317.83     57.64 o 
   4   6  13     1101.50     1157.71     90.55 o 
   5   6  13      963.67     1061.11     85.57 o 
   6   6  13     1077.90     1153.09     94.91 o 
   7   6  13      956.79     1046.88     93.76 o 
   8   6  13      298.25      470.20     74.99 o 
  -2   7  13      126.55       94.68     31.63 o 
  -1   7  13      206.41      165.93     31.73 o 
   0   7  13      516.71      552.52     40.79 o 
   1   7  13      423.42      428.41     36.18 o 
   2   7  13      316.79      392.19     60.13 o 
   3   7  13      516.29      583.79     72.67 o 
   4   7  13      246.59      225.85     56.66 o 
   5   7  13      405.63      442.98     66.71 o 
   6   7  13      105.29       41.27     53.82 o 
   7   7  13        1.28        4.45     55.86 o 
   8   7  13       37.88      136.45     65.65 o 
  -1   8  13      304.55      318.48     37.20 o 
   0   8  13      153.58      170.17     32.46 o 
   1   8  13       86.36      150.77     52.13 o 
   2   8  13        8.60      -11.47     49.19 o 
   3   8  13        4.22       28.73     47.50 o 
   4   8  13       68.97       30.24     52.57 o 
   5   8  13      185.38      197.83     63.96 o 
   6   8  13      220.74      320.50     74.28 o 
   7   8  13      605.18      673.28     89.84 o 
   1   9  13      189.86      152.11     56.48 o 
   2   9  13      102.25       91.89     59.24 o 
   3   9  13      339.54      427.24     75.34 o 
   4   9  13      258.38      435.15     75.43 o 
   5   9  13      442.07      375.73     73.39 o 
   6   9  13      293.08      234.57     69.74 o 
  -3  -7  14      157.65      221.14     72.05 o 
  -2  -7  14      196.15      280.73     82.28 o 
  -1  -7  14       17.42       88.60     74.19 o 
   0  -7  14       20.61       51.41     68.67 o 
   1  -7  14      113.53      212.42     81.48 o 
  -4  -6  14       89.63       28.55     56.40 o 
  -3  -6  14      275.21      256.54     71.34 o 
  -2  -6  14      199.64      184.67     72.23 o 
  -1  -6  14      708.06      874.76    101.23 o 
   0  -6  14     1279.84     1616.35    124.89 o 
   1  -6  14      932.68     1065.03    103.01 o 
   2  -6  14     1031.42     1153.36    103.10 o 
   3  -6  14      757.38      739.91     84.68 o 
  -5  -5  14      182.34      174.95     38.77 o 
  -4  -5  14      805.29      948.23     89.75 o 
  -3  -5  14      554.76      556.13     77.74 o 
  -2  -5  14      714.62      738.22     84.15 o 
  -1  -5  14     1064.13     1283.94    105.94 o 
   0  -5  14      925.40     1020.37     99.18 o 
   1  -5  14      523.07      481.68     77.48 o 
   2  -5  14      221.12      242.48     64.58 o 
   3  -5  14       46.25      -44.65     46.17 o 
   4  -5  14       90.60        9.34     48.21 o 
  -5  -4  14      165.23      206.58     39.88 o 
  -4  -4  14      341.12      308.49     64.94 o 
  -3  -4  14       90.30      138.50     53.99 o 
  -2  -4  14       57.42      130.67     54.08 o 
  -1  -4  14        0.28       28.02     48.57 o 
   0  -4  14      150.59      197.12     60.58 o 
   1  -4  14      603.82      753.96     78.99 o 
   2  -4  14      162.74      260.63     60.58 o 
   3  -4  14      732.31      739.82     77.39 o 
   4  -4  14     1576.63     1564.85    107.37 o 
   5  -4  14      616.08      705.57     75.61 o 
  -5  -3  14       77.42      102.90     36.64 o 
  -4  -3  14        6.91      -11.74     45.37 o 
  -3  -3  14      330.39      311.07     61.02 o 
  -2  -3  14      476.24      466.55     65.65 o 
  -1  -3  14      626.35      606.65     68.49 o 
   0  -3  14     1515.97     1525.44    101.76 o 
   1  -3  14     1043.66      955.35     82.55 o 
   2  -3  14     1644.12     1852.79    115.64 o 
   3  -3  14      351.14      398.42     60.75 o 
   4  -3  14      758.89      776.46     71.61 o 
   5  -3  14      217.25      193.26     37.33 o 
   6  -3  14      118.52      108.43     37.79 o 
  -6  -2  14      106.74       83.79     54.88 o 
  -5  -2  14      138.33      207.61     56.31 o 
  -4  -2  14       88.74       76.50     48.75 o 
  -3  -2  14      954.05     1035.32     90.55 o 
  -2  -2  14      788.61      824.50     75.16 o 
  -1  -2  14     1510.14     1472.61    100.43 o 
   0  -2  14      554.08      572.41     62.71 o 
   1  -2  14      494.73      465.04     59.33 o 
   2  -2  14      156.27      166.07     47.77 o 
   3  -2  14       17.29       -0.36     40.47 o 
   4  -2  14      129.27      132.40     30.59 o 
   5  -2  14      245.96      294.21     37.89 o 
   6  -2  14      306.09      305.17     70.67 o 
  -5  -1  14       52.55       35.23     48.92 o 
  -4  -1  14       58.11      112.26     53.82 o 
  -3  -1  14      504.11      639.57     73.83 o 
  -2  -1  14        2.35       49.46     40.65 o 
  -1  -1  14      106.07      131.92     42.52 o 
   0  -1  14      115.04      133.61     43.68 o 
   1  -1  14      596.91      520.10     57.37 o 
   2  -1  14      297.41      278.60     49.55 o 
   3  -1  14     1059.55     1058.23     50.62 o 
   4  -1  14     1271.73     1352.96     60.59 o 
   5  -1  14      813.34      887.41     51.52 o 
   6  -1  14      307.33      349.44     38.67 o 
   7  -1  14      332.08      365.95     68.23 o 
  -5   0  14        2.83      -20.46     49.64 o 
  -4   0  14      330.65      362.84     63.16 o 
  -3   0  14       13.72        0.53     42.96 o 
  -2   0  14     1174.08     1079.35     83.70 o 
  -1   0  14      386.25      405.36     54.26 o 
   0   0  14     2128.87     1790.43    104.25 o 
   1   0  14     2673.67     2423.42    126.40 o 
   2   0  14     1053.07      979.01     75.34 o 
   3   0  14      840.18      825.43     56.53 o 
   4   0  14     1003.84     1026.35     50.70 o 
   5   0  14      336.14      394.57     36.98 o 
   6   0  14       31.84       33.54     43.94 o 
   7   0  14        1.74       -4.80     48.21 o 
  -5   1  14      198.91      162.69     57.64 o 
  -4   1  14      401.64      375.38     61.56 o 
  -3   1  14      544.82      594.65     70.18 o 
  -2   1  14      139.81      138.23     48.57 o 
  -1   1  14     1273.11     1346.56     90.64 o 
   0   1  14      442.59      508.99     59.86 o 
   1   1  14      837.03      771.48     67.60 o 
   2   1  14        9.71      -21.61     23.05 o 
   3   1  14       79.55      117.75     40.03 o 
   4   1  14        8.42       17.82     27.35 o 
   5   1  14      244.83      313.99     50.39 o 
   6   1  14     1042.02     1073.48     83.62 o 
   7   1  14      462.15      527.93     69.74 o 
   8   1  14      449.26      541.99     73.47 o 
  -5   2  14       99.02      192.05     56.75 o 
  -4   2  14      175.78      221.22     54.35 o 
  -3   2  14      151.70      244.44     55.86 o 
  -2   2  14       80.76      191.60     48.30 o 
  -1   2  14      296.48      268.10     52.57 o 
   0   2  14       43.45       28.91     38.61 o 
   1   2  14      336.37      314.39     46.61 o 
   2   2  14     1024.78     1008.52     51.43 o 
   3   2  14     1171.90     1202.65     55.88 o 
   4   2  14     1609.72     1455.30     62.58 o 
   5   2  14     3229.97     3174.18    140.19 o 
   6   2  14      490.14      435.69     58.62 o 
   7   2  14     1051.19     1096.60     89.66 o 
   8   2  14      368.95      529.44     73.03 o 
  -4   3  14       39.89        2.31     43.05 o 
  -3   3  14       20.52        6.32     39.85 o 
  -2   3  14      241.11      259.83     51.24 o 
  -1   3  14      556.38      621.78     64.94 o 
   0   3  14      761.73      815.87     70.63 o 
   1   3  14     1561.03     1550.47    114.21 o 
   2   3  14      982.23      996.28    157.00 o 
   3   3  14      584.87      600.49     93.40 o 
   4   3  14      458.20      384.36     49.55 o 
   5   3  14      692.21      631.38     64.58 o 
   6   3  14      469.28      316.76     54.53 o 
   7   3  14      292.46      218.02     51.95 o 
   8   3  14       21.89       34.42     50.26 o 
  -4   4  14      106.88      143.75     49.72 o 
  -3   4  14      133.04      148.02     47.68 o 
  -2   4  14      323.32      452.59     61.29 o 
  -1   4  14      547.33      630.76     62.09 o 
   0   4  14      563.39      591.49     89.58 o 
   1   4  14      704.31      776.41     72.36 o 
   2   4  14      137.01       94.78     27.44 o 
   3   4  14      121.11       92.11     27.36 o 
   4   4  14       22.18       16.63     40.56 o 
   5   4  14      175.77      222.03     51.68 o 
   6   4  14      316.01      340.87     56.84 o 
   7   4  14      418.84      480.97     66.00 o 
   8   4  14      446.42      562.53     72.67 o 
  -3   5  14        3.04      -16.63     41.36 o 
  -2   5  14        2.11       -7.83     36.92 o 
  -1   5  14       50.13       33.01     36.25 o 
   0   5  14       29.09        9.37     25.44 o 
   1   5  14       64.61       52.84     33.22 o 
   2   5  14      629.41      755.91    103.05 o 
   3   5  14     2617.56     2754.05    135.65 o 
   4   5  14      685.96      714.20     68.05 o 
   5   5  14      848.46      907.67     76.50 o 
   6   5  14     1000.39      897.80     81.93 o 
   7   5  14      382.25      509.25     72.67 o 
   8   5  14      269.72      409.36     75.34 o 
  -2   6  14       19.18       24.73     37.72 o 
  -1   6  14      383.38      347.47     36.91 o 
   0   6  14      421.24      492.20     38.91 o 
   1   6  14      408.85      421.38     37.87 o 
   2   6  14      633.26      755.38     73.21 o 
   3   6  14      637.96      573.30     69.20 o 
   4   6  14      475.89      410.34     62.27 o 
   5   6  14      170.38      232.17     55.60 o 
   6   6  14       25.55       52.75     53.73 o 
   7   6  14       11.94      -31.93     55.15 o 
   8   6  14       70.54      114.13     61.64 o 
  -1   7  14      102.04       91.14     41.81 o 
   0   7  14      104.69      138.05     30.56 o 
   1   7  14       53.02       61.38     47.68 o 
   2   7  14        6.67       14.41     47.50 o 
   3   7  14      224.15      245.51     61.47 o 
   4   7  14      400.01      474.03     71.07 o 
   5   7  14      475.07      563.07     75.70 o 
   6   7  14      267.65      338.29     71.52 o 
   7   7  14      768.51      693.03     86.55 o 
   0   8  14       38.22        3.29     28.16 o 
   1   8  14       52.66       49.90     47.77 o 
   2   8  14      191.97      219.89     57.46 o 
   3   8  14      681.73      836.60     85.84 o 
   4   8  14      425.39      401.62     70.98 o 
   5   8  14      476.91      485.15     78.81 o 
   6   8  14      499.68      579.35     81.21 o 
   7   8  14      123.63      126.31     71.34 o 
   2   9  14      219.24      281.89     65.11 o 
   3   9  14      391.91      518.24     80.95 o 
   4   9  14       74.46       62.71     61.56 o 
   5   9  14       41.97        0.89     61.91 o 
   6   9  14       95.02      164.38     72.85 o 
  -3  -6  15      282.12      279.76     78.99 o 
  -2  -6  15      370.13      475.01     83.79 o 
  -1  -6  15      921.73      981.06    109.86 o 
   0  -6  15      352.49      508.10     91.80 o 
   1  -6  15      122.47      137.25     75.52 o 
   2  -6  15       84.69      191.16     67.34 o 
  -4  -5  15      242.89      349.49     70.18 o 
  -3  -5  15       12.64       -7.21     53.19 o 
  -2  -5  15        1.21       21.35     59.24 o 
  -1  -5  15       28.02       68.32     61.11 o 
   0  -5  15       31.28       55.42     62.89 o 
   1  -5  15      211.20      267.57     68.94 o 
   2  -5  15      293.40      385.96     76.05 o 
   3  -5  15      704.17      695.79     85.66 o 
  -5  -4  15       10.99       16.34     37.06 o 
  -4  -4  15        1.53        9.78     54.71 o 
  -3  -4  15      489.69      344.78     65.56 o 
  -2  -4  15      141.41      162.87     60.58 o 
  -1  -4  15      458.19      565.56     79.61 o 
   0  -4  15     1148.83     1381.61    105.94 o 
   1  -4  15     1130.06     1245.87    106.12 o 
   2  -4  15      388.69      407.22     72.50 o 
   3  -4  15     1136.73     1197.74    102.83 o 
   4  -4  15      411.12      468.96     70.90 o 
  -5  -3  15       69.21       75.97     59.06 o 
  -4  -3  15      311.42      407.58     70.98 o 
  -3  -3  15      691.61      771.22     82.81 o 
  -2  -3  15      292.62      323.07     60.04 o 
  -1  -3  15      309.87      342.11     64.67 o 
   0  -3  15      537.50      499.73     66.89 o 
   1  -3  15       68.83       94.73     52.13 o 
   2  -3  15       27.95       23.66     48.48 o 
   3  -3  15        5.69       10.94     45.28 o 
   4  -3  15      205.80      183.42     56.31 o 
   5  -3  15      177.37      264.90     56.31 o 
  -5  -2  15       43.29       90.46     59.69 o 
  -4  -2  15      157.29       89.40     53.02 o 
  -3  -2  15      180.86      239.55     57.73 o 
  -2  -2  15        9.79       36.03     45.54 o 
  -1  -2  15        0.85       24.55     41.27 o 
   0  -2  15        6.87       34.78     43.76 o 
   1  -2  15     1140.47     1124.89     90.73 o 
   2  -2  15     1304.12     1215.71     89.66 o 
   3  -2  15      662.56      689.91     72.67 o 
   4  -2  15     1276.08     1400.82     99.45 o 
   5  -2  15      749.36      762.43     51.65 o 
   6  -2  15      349.19      346.26     43.99 o 
  -5  -1  15       17.98       16.90     52.57 o 
  -4  -1  15       20.96       17.52     49.90 o 
  -3  -1  15      155.44      158.25     56.57 o 
  -2  -1  15      926.55      773.17     74.81 o 
  -1  -1  15      646.55      561.73     64.05 o 
   0  -1  15      762.62      774.33     72.94 o 
   1  -1  15     2257.10     2054.44    115.73 o 
   2  -1  15     1849.75     1713.31    102.74 o 
   3  -1  15     1384.13     1436.31     93.13 o 
   4  -1  15      498.53      514.97     40.23 o 
   5  -1  15       89.14      126.71     33.27 o 
   6  -1  15       17.87      -19.31     31.28 o 
  -5   0  15      142.91      150.86     59.51 o 
  -4   0  15       28.08       -7.38     52.13 o 
  -3   0  15      665.50      742.31     80.68 o 
  -2   0  15       86.33       85.48     46.88 o 
  -1   0  15      724.15      678.62     72.32 o 
   0   0  15      612.44      508.01     59.51 o 
   1   0  15      465.04      415.85     56.93 o 
   2   0  15       14.94      -21.62     36.83 o 
   3   0  15        3.28      -37.45     31.84 o 
   4   0  15      267.61      335.28     34.60 o 
   5   0  15      315.97      337.83     37.49 o 
   6   0  15      310.44      334.91     56.84 o 
   7   0  15      164.99      222.47     60.40 o 
  -4   1  15        5.56       35.94     51.06 o 
  -3   1  15      144.82      160.20     55.95 o 
  -2   1  15      187.58      240.53     54.62 o 
  -1   1  15      625.88      504.98     62.09 o 
   0   1  15       60.64       18.32     38.87 o 
   1   1  15      408.42      379.56     54.71 o 
   2   1  15      679.34      654.24     64.58 o 
   3   1  15     1151.35     1253.46    109.68 o 
   4   1  15     1906.73     2004.70     75.39 o 
   5   1  15     1956.03     2079.88    109.32 o 
   6   1  15      530.06      494.13     58.89 o 
   7   1  15      285.26      296.30     62.44 o 
  -4   2  15       13.47       -6.32     49.28 o 
  -3   2  15      113.75       69.03     48.39 o 
  -2   2  15      227.43      193.29     52.30 o 
  -1   2  15      167.69      209.93     50.17 o 
   0   2  15      607.16      583.35     65.91 o 
   1   2  15      865.82      842.73     75.70 o 
   2   2  15     1319.43     1311.44    117.77 o 
   3   2  15       73.07       39.65     26.37 o 
   4   2  15     1294.01     1300.43     60.42 o 
   5   2  15       29.68       27.93     37.54 o 
   6   2  15      231.30      213.49     51.95 o 
   7   2  15       39.78       62.98     50.52 o 
  -4   3  15       13.09       37.54     50.44 o 
  -3   3  15      248.02      330.19     62.71 o 
  -2   3  15      488.04      525.44     68.40 o 
  -1   3  15      175.06      337.31     55.33 o 
   0   3  15      194.85      254.05     52.93 o 
   1   3  15       40.75       60.67     41.27 o 
   2   3  15       10.69       57.00     28.07 o 
   3   3  15       50.49        8.08     26.68 o 
   4   3  15        7.93      -15.92     39.49 o 
   5   3  15      236.91      291.59     53.64 o 
   6   3  15      638.06      650.78     70.45 o 
   7   3  15      220.49      352.43     64.05 o 
   8   3  15      421.71      451.26     69.74 o 
  -3   4  15       31.82       73.65     47.32 o 
  -2   4  15       22.18      -17.35     44.39 o 
  -1   4  15       71.80       51.59     41.36 o 
   0   4  15      122.37      168.21     48.12 o 
   1   4  15      519.52      554.29     94.91 o 
   2   4  15      282.59      262.50     36.87 o 
   3   4  15     1325.71     1489.15     94.73 o 
   4   4  15      394.92      414.07     59.15 o 
   5   4  15      631.59      608.17     67.78 o 
   6   4  15      453.21      598.20     67.34 o 
   7   4  15      245.64      308.66     60.84 o 
   8   4  15      126.28      165.81     66.18 o 
  -2   5  15      113.57      101.94     49.72 o 
  -1   5  15      258.23      205.57     48.12 o 
   0   5  15      466.70      532.28     42.48 o 
   1   5  15      966.35     1028.88    101.76 o 
   2   5  15     1598.71     1595.12     86.46 o 
   3   5  15      312.94      369.60     61.02 o 
   4   5  15      539.44      438.71     63.78 o 
   5   5  15      146.07      198.45     56.22 o 
   6   5  15       91.90      125.96     54.44 o 
   7   5  15        0.21      -32.47     47.50 o 
   8   5  15       12.81      -34.96     55.06 o 
  -1   6  15       59.32       36.20     42.88 o 
   0   6  15       54.52      107.04     30.42 o 
   1   6  15      166.68      195.46     33.43 o 
   2   6  15       20.38       33.71     47.59 o 
   3   6  15        4.42      -30.42     48.83 o 
   4   6  15      291.97      377.34     62.36 o 
   5   6  15      173.05      219.98     57.02 o 
   6   6  15      880.07      969.40     90.82 o 
   7   6  15      255.59      364.44     72.67 o 
   0   7  15       84.13       91.90     31.50 o 
   1   7  15       21.83       16.90     48.66 o 
   2   7  15      228.21      350.21     64.40 o 
   3   7  15      499.14      529.80     75.70 o 
   4   7  15      803.66      907.31     88.77 o 
   5   7  15      671.63      614.93     77.12 o 
   6   7  15      350.63      529.09     78.54 o 
   7   7  15      497.05      675.33     89.22 o 
   1   8  15      279.07      353.32     65.82 o 
   2   8  15      307.78      312.04     63.87 o 
   3   8  15      327.71      398.06     73.03 o 
   4   8  15      333.64      327.08     69.74 o 
   5   8  15       64.54       95.27     65.74 o 
   6   8  15        3.48      -27.75     62.09 o 
  -1  -6  16       17.59      -26.33     74.72 o 
   0  -6  16      183.25      239.90     80.77 o 
  -3  -5  16      144.25       46.34     66.89 o 
  -2  -5  16      212.72      374.22     81.21 o 
  -1  -5  16      379.06      411.32     79.52 o 
   0  -5  16     1194.72     1128.18    108.25 o 
   1  -5  16      611.51      704.95     94.65 o 
   2  -5  16      571.55      544.66     86.55 o 
  -4  -4  16      559.55      567.52     79.61 o 
  -3  -4  16      211.23      302.53     73.21 o 
  -2  -4  16      193.50      251.02     65.91 o 
  -1  -4  16      245.74      236.97     65.56 o 
   0  -4  16      613.96      662.61     82.28 o 
   1  -4  16       54.11       88.15     57.29 o 
   2  -4  16       33.03       87.35     62.62 o 
   3  -4  16       16.30       37.80     59.06 o 
  -4  -3  16      182.71      179.15     61.20 o 
  -3  -3  16        2.34      -16.37     52.66 o 
  -2  -3  16       22.85       80.77     53.99 o 
  -1  -3  16       26.19       17.17     52.39 o 
   0  -3  16       22.02       15.39     48.30 o 
   1  -3  16      556.16      623.64     78.81 o 
   2  -3  16      383.06      433.20     70.81 o 
   3  -3  16      237.31      377.34     65.82 o 
   4  -3  16     1039.59     1254.49    104.25 o 
  -4  -2  16        9.52        1.78     53.91 o 
  -3  -2  16      427.04      475.63     74.81 o 
  -2  -2  16      496.45      445.21     66.71 o 
  -1  -2  16      338.06      287.49     58.80 o 
   0  -2  16      633.12      657.71     72.23 o 
   1  -2  16      947.30      912.03     84.95 o 
   2  -2  16     1034.80     1069.47     91.89 o 
   3  -2  16      808.40      893.97     84.59 o 
   4  -2  16      177.18      225.58     58.53 o 
   5  -2  16       87.45      157.27     55.77 o 
  -4  -1  16       80.02       18.50     57.46 o 
  -3  -1  16      685.35      872.09     88.69 o 
  -2  -1  16      560.76      614.57     75.08 o 
  -1  -1  16      106.21       52.13     44.83 o 
   0  -1  16      783.57      655.13     70.09 o 
   1  -1  16      266.76      272.91     55.51 o 
   2  -1  16       56.95       89.40     43.41 o 
   3  -1  16       20.96       32.82     45.37 o 
   4  -1  16        6.38      -35.94     40.56 o 
   5  -1  16      246.46      260.19     39.51 o 
   6  -1  16      176.62      191.51     57.11 o 
  -4   0  16       24.78      -47.95     55.15 o 
  -3   0  16       39.60       38.96     53.64 o 
  -2   0  16        5.50      -16.28     44.57 o 
  -1   0  16        3.76      -63.25     42.16 o 
   0   0  16      282.17      193.74     52.22 o 
   1   0  16       89.45       98.11     46.79 o 
   2   0  16      739.18      729.23     67.96 o 
   3   0  16      808.27      835.97     74.36 o 
   4   0  16      532.18      615.11     65.11 o 
   5   0  16      925.85      987.33     55.81 o 
   6   0  16      420.68      551.42     67.51 o 
  -4   1  16       15.06       -4.63     54.17 o 
  -3   1  16       50.98       99.98     53.55 o 
  -2   1  16      343.06      349.76     65.65 o 
  -1   1  16      572.15      592.60     69.12 o 
   0   1  16      207.62      253.96     56.22 o 
   1   1  16     1052.78      889.17     76.50 o 
   2   1  16      902.94      985.15     82.19 o 
   3   1  16      875.75      862.21     74.54 o 
   4   1  16      245.11      223.14     34.34 o 
   5   1  16        8.45      -27.49     38.69 o 
   6   1  16        1.57      -59.33     41.63 o 
   7   1  16       57.98       69.29     55.60 o 
  -3   2  16       97.20      111.64     53.10 o 
  -2   2  16      504.01      490.57     68.05 o 
  -1   2  16      158.01      222.56     56.48 o 
   0   2  16      138.25      198.81     53.19 o 
   1   2  16       71.51       87.00     45.90 o 
   2   2  16       23.05      -14.68     35.94 o 
   3   2  16       12.69      -18.60     37.49 o 
   4   2  16      624.30      683.14     46.36 o 
   5   2  16      159.94      180.57     46.34 o 
   6   2  16     1116.14     1156.02     89.13 o 
   7   2  16      331.94      383.74     65.02 o 
  -3   3  16        6.79       11.65     47.59 o 
  -2   3  16       15.63       53.19     49.55 o 
  -1   3  16        1.23       38.25     45.01 o 
   0   3  16      355.13      302.44     58.98 o 
   1   3  16      298.50      244.09     53.28 o 
   2   3  16      591.25      578.92    118.44 o 
   3   3  16      179.40      237.50     38.96 o 
   4   3  16     1318.61     1390.24     91.80 o 
   5   3  16      762.87      881.87     76.32 o 
   6   3  16      369.89      460.33     62.27 o 
   7   3  16      154.30      210.82     60.40 o 
  -2   4  16      201.80      188.58     54.17 o 
  -1   4  16      199.41      227.63     57.73 o 
   0   4  16      806.17      707.53     70.63 o 
   1   4  16      450.66      420.83     60.84 o 
   2   4  16     1210.49     1352.09     65.95 o 
   3   4  16      284.43      344.16     58.62 o 
   4   4  16      238.02      275.22     55.95 o 
   5   4  16      126.31       77.48     49.90 o 
   6   4  16       17.55        2.67     45.90 o 
   7   4  16        5.08       41.18     52.48 o 
  -2   5  16      159.31      215.09     58.35 o 
  -1   5  16      174.44      156.47     48.92 o 
   0   5  16       95.15      115.82     48.12 o 
   1   5  16       16.16       41.19     31.09 o 
   2   5  16       13.32      -25.17     28.81 o 
   3   5  16        4.34        8.27     48.21 o 
   4   5  16      133.32      228.52     54.44 o 
   5   5  16      336.64      277.18     57.55 o 
   6   5  16      369.27      463.26     67.43 o 
   7   5  16      292.68      337.75     71.70 o 
  -1   6  16        1.45       12.01     46.17 o 
   0   6  16       29.21       26.24     42.34 o 
   1   6  16      129.67      134.38     34.54 o 
   2   6  16      210.37      109.68     53.64 o 
   3   6  16      177.19      240.70     61.56 o 
   4   6  16      599.18      766.68     77.74 o 
   5   6  16      455.48      437.73     68.23 o 
   6   6  16      437.33      432.84     73.92 o 
   7   6  16      297.91      327.08     69.83 o 
   1   7  16      146.59      219.71     60.04 o 
   2   7  16       43.04      -12.36     52.75 o 
   3   7  16      151.29      200.05     65.11 o 
   4   7  16       63.14      107.28     62.98 o 
   5   7  16       77.71      174.52     64.67 o 
   6   7  16       40.43       47.77     62.36 o 
   3   8  16        0.70       52.57     57.11 o 
   4   8  16        4.88      -87.26     58.17 o 
   5   8  16      108.69      158.16     69.29 o 
  -1  -5  17      329.29      385.96     88.95 o 
   0  -5  17      256.17      303.24     82.28 o 
  -3  -4  17       85.48      166.70     67.60 o 
  -2  -4  17        1.79      -12.10     58.71 o 
  -1  -4  17        8.94      -10.23     64.85 o 
   0  -4  17       79.52       75.79     64.94 o 
   1  -4  17       93.25      129.34     65.56 o 
   2  -4  17      533.39      589.58     83.26 o 
  -3  -3  17        9.39       -6.49     59.24 o 
  -2  -3  17      286.64      278.24     70.27 o 
  -1  -3  17      161.73      277.80     68.32 o 
   0  -3  17      634.75      621.24     82.19 o 
   1  -3  17      519.23      600.70     81.39 o 
   2  -3  17      132.46      194.89     61.11 o 
   3  -3  17      292.74      295.77     68.40 o 
   4  -3  17      467.97      625.42     82.01 o 
  -3  -2  17       90.22      107.90     58.17 o 
  -2  -2  17      589.99      695.07     83.62 o 
  -1  -2  17       27.28       14.05     53.02 o 
   0  -2  17      212.66      272.73     59.33 o 
   1  -2  17       76.45      101.23     51.59 o 
   2  -2  17       18.38       41.54     48.39 o 
   3  -2  17        7.52        1.69     51.06 o 
   4  -2  17       57.64       58.00     55.86 o 
  -3  -1  17       11.66      -17.08     52.04 o 
  -2  -1  17       13.15       44.74     52.39 o 
  -1  -1  17       15.73        3.65     50.08 o 
   0  -1  17      268.44      274.42     58.00 o 
   1  -1  17      309.48      358.21     59.42 o 
   2  -1  17      787.56      877.43     79.70 o 
   3  -1  17      473.79      532.20     65.82 o 
   4  -1  17      151.21      236.70     55.77 o 
   5  -1  17      605.52      748.98     80.06 o 
  -3   0  17        6.05      -71.52     47.68 o 
  -2   0  17      327.03      302.70     66.89 o 
  -1   0  17      797.55      818.45     79.88 o 
   0   0  17      111.04      182.09     55.42 o 
   1   0  17      659.49      653.35     72.67 o 
   2   0  17      475.37      419.94     62.27 o 
   3   0  17      225.17      217.84     53.82 o 
   4   0  17      150.81      222.29     55.06 o 
   5   0  17      160.90      245.95     55.60 o 
   6   0  17       23.97       26.51     48.83 o 
  -3   1  17       33.28       56.48     53.64 o 
  -2   1  17       81.77      120.62     59.86 o 
  -1   1  17      356.75      405.09     67.16 o 
   0   1  17      141.88      144.37     53.55 o 
   1   1  17      129.63      140.46     50.44 o 
   2   1  17       47.39       -0.09     44.65 o 
   3   1  17      285.33      271.39     50.88 o 
   4   1  17      186.86      164.29     49.81 o 
   5   1  17      150.22      145.61     49.90 o 
   6   1  17      243.76      277.26     59.15 o 
  -3   2  17        6.31       15.39     51.59 o 
  -2   2  17       24.11       -4.89     54.44 o 
  -1   2  17       29.53       23.66     48.75 o 
   0   2  17       15.17      -30.07     45.81 o 
   1   2  17       61.77       77.12     44.48 o 
   2   2  17      315.50      280.91     55.77 o 
   3   2  17     1038.81     1046.79     86.37 o 
   4   2  17      643.71      677.19     68.05 o 
   5   2  17      584.38      647.66     68.23 o 
   6   2  17      340.90      346.47     61.56 o 
  -2   3  17       92.90       53.28     51.50 o 
  -1   3  17      202.63      191.78     57.46 o 
   0   3  17      254.25      319.07     59.33 o 
   1   3  17      135.60      181.37     53.99 o 
   2   3  17      549.23      628.63     69.65 o 
   3   3  17     1032.70     1069.65     87.35 o 
   4   3  17       73.71      127.11     51.77 o 
   5   3  17      189.05      140.46     49.19 o 
   6   3  17        6.14        2.49     50.35 o 
  -2   4  17       64.13       31.67     54.44 o 
  -1   4  17      248.16      335.97     64.85 o 
   0   4  17       30.06       85.31     48.83 o 
   1   4  17        9.72      -11.12     45.37 o 
   2   4  17        2.89      -55.95     42.25 o 
   3   4  17        1.44        2.94     48.21 o 
   4   4  17       10.69      -21.53     47.59 o 
   5   4  17      164.29      180.57     53.73 o 
   6   4  17      226.57      267.30     63.16 o 
  -1   5  17        0.62      -31.31     47.14 o 
   0   5  17       62.00       -4.98     46.26 o 
   1   5  17      209.40      183.51     53.64 o 
   2   5  17      285.46      379.11     65.29 o 
   3   5  17      614.86      796.39     79.79 o 
   4   5  17      424.41      581.84     74.36 o 
   5   5  17      450.89      475.36     71.78 o 
   6   5  17      352.22      437.47     73.21 o 
   0   6  17      127.22       88.60     49.99 o 
   2   6  17      176.55      125.07     57.11 o 
   3   6  17      170.39      248.27     65.02 o 
   4   6  17       20.50      -28.02     52.66 o 
   5   6  17        9.84      -36.11     57.20 o 
   6   6  17       10.65        1.07     59.24 o 
   2   7  17       39.82       -1.78     58.62 o 
   3   7  17       13.53       42.16     55.86 o 
   4   7  17      236.90      211.71     69.47 o 
   5   7  17      154.05      133.25     65.74 o 
   0  -4  18      157.71      264.90     77.12 o 
  -2  -3  18      180.75      295.68     72.05 o 
  -1  -3  18       71.72       89.75     62.80 o 
   0  -3  18       68.32       48.83     56.13 o 
   1  -3  18       85.15      123.20     65.38 o 
   2  -3  18        1.01      -37.98     53.19 o 
  -2  -2  18       43.35       -3.47     60.58 o 
  -1  -2  18        2.68        1.16     55.24 o 
   0  -2  18      137.05      128.54     60.22 o 
   1  -2  18      370.39      359.01     65.82 o 
   2  -2  18      527.40      556.66     75.34 o 
   3  -2  18      149.40      132.54     60.67 o 
  -2  -1  18       81.44       48.48     54.79 o 
  -1  -1  18      728.91      645.79     76.59 o 
   0  -1  18      274.97      228.43     58.98 o 
   1  -1  18      726.25      634.41     73.83 o 
   2  -1  18      630.57      610.84     72.05 o 
   3  -1  18      273.65      286.52     63.69 o 
   4  -1  18      140.58      167.41     59.42 o 
  -2   0  18      149.07      135.56     58.80 o 
  -1   0  18       57.08       45.45     51.06 o 
   0   0  18      160.60      168.12     53.82 o 
   1   0  18       73.23      -30.69     48.66 o 
   2   0  18        0.21        7.83     43.68 o 
   3   0  18      343.48      322.54     60.93 o 
   4   0  18       14.56        5.96     47.77 o 
  -2   1  18        0.63       -7.21     55.33 o 
  -1   1  18       44.87      -13.25     51.50 o 
   0   1  18       25.04       -8.54     45.72 o 
   1   1  18      245.28      198.19     57.37 o 
   2   1  18      415.98      406.25     62.98 o 
   3   1  18      794.35      798.61     77.03 o 
   4   1  18      193.02      198.99     51.41 o 
  -2   2  18       18.82      -10.94     52.93 o 
  -1   2  18      334.57      280.02     63.69 o 
   0   2  18      177.67      231.37     61.20 o 
   1   2  18      370.51      390.86     65.65 o 
   2   2  18      245.23      333.30     61.20 o 
   3   2  18      347.19      358.39     61.29 o 
   5   2  18       17.40       18.95     49.19 o 
  -1   3  18       11.88        9.16     55.51 o 
   0   3  18       26.04       45.19     49.72 o 
   1   3  18       52.39      129.43     55.86 o 
   2   3  18       31.85        4.00     48.12 o 
   5   3  18       60.02       46.17     53.55 o 
   6   3  18      165.86      194.09     60.84 o 
  -1   4  18       36.89      -38.07     51.33 o 
   0   4  18      186.97      116.97     58.35 o 
   1   4  18       85.59       58.71     53.82 o 
   2   4  18      237.99      173.10     57.55 o 
   4   4  18      361.99      378.67     65.20 o 
   5   4  18      234.80      230.21     60.75 o 
   6   4  18      316.47      354.12     70.45 o 
   0   5  18      229.49      197.21     56.13 o 
   1   5  18      135.09      113.68     55.33 o 
   3   5  18       89.43      181.28     61.11 o 
   4   5  18       64.73       91.71     58.09 o 
   5   5  18        1.87       -3.29     56.66 o 
   3   6  18       37.99       61.11     62.71 o 
   4   6  18       94.43       50.88     61.29 o 
   0  -2  19      385.62      446.45     77.92 o 
   1  -2  19      163.86      215.80     68.05 o 
   2  -2  19      379.04      444.32     74.01 o 
  -1  -1  19       24.56       54.71     55.06 o 
   0  -1  19        2.31       -8.45     55.33 o 
   1  -1  19      150.08      186.44     60.93 o 
   2  -1  19       22.78       44.83     55.42 o 
   3  -1  19       11.04       43.05     55.77 o 
  -1   0  19       11.83       44.03     53.99 o 
   0   0  19       90.35       89.04     56.93 o 
   1   0  19       81.54       47.77     52.48 o 
   2   0  19      186.49      190.89     58.89 o 
   3   0  19       93.75      162.69     54.44 o 
   4   0  19      401.65      462.55     72.41 o 
  -1   1  19      160.55      141.79     59.06 o 
   0   1  19      220.10      205.57     58.62 o 
   1   1  19      150.65      150.60     54.26 o 
   2   1  19      166.11      138.23     54.79 o 
   3   1  19       21.49       60.13     51.59 o 
   4   1  19      174.09      171.06     57.64 o 
   0   2  19      174.89      145.44     60.04 o 
   1   2  19        2.88      -18.15     50.26 o 
   2   2  19       57.19       24.64     50.17 o 
   3   2  19      246.62      220.33     59.69 o 
   0   3  19       98.79       44.92     56.48 o 
   1   3  19      102.53       41.01     55.15 o 
   2   3  19      242.72      327.79     65.20 o 
   1   4  19      226.41      241.59     64.76 o 
   2   1  20       14.66       17.43     49.01 o 
                                                 
